# Supplementary material for: Concordance rate of radiologists and a commercialized deep-learning solution for chest X-ray: Real-world experience with a multicenter health screening cohort
Source: PLoS One. 2022 Feb 24;17(2):e0264383. doi: 10.1371/journal.pone.0264383 (PMC8870572; doi:10.1371/journal.pone.0264383)
Supplement: S1 Appendix — (XLSX) [file pone.0264383.s002.xlsx]

## Sheet: Sheet1
ID	HOS	Group	SEX	age	smoking_history	smoking_PY	High-risk	reading_time	CXR_lesion category	rec	AI_result	concordance (1:accept, 2: edit, 3:add, 4:reject)
B_H2_0001	B	2	1	61	1	0	0	13	0	0	NA	NA
B_H2_0002	B	2	1	41	1	0	0	14	0	0	NA	NA
B_H2_0003	B	2	1	50	3	11	0	16	0	0	NA	NA
B_H2_0004	B	2	1	56	2	20	0	17	0	0	NA	NA
B_H2_0005	B	2	2	82	1	0	0	116	0	0	NA	NA
B_H2_0006	B	2	1	61	2	10	0	225	0	0	NA	NA
B_H2_0007	B	2	2	66	1	0	0	92	3	1	NA	NA
B_H2_0008	B	2	1	48	2	2	0	31	0	0	NA	NA
B_H2_0009	B	2	2	50	1	0	0	32	0	0	NA	NA
B_H2_0010	B	2	1	72	2	30	1	35	0	0	NA	NA
B_H2_0011	B	2	2	74	1	0	0	38	0	0	NA	NA
B_H2_0012	B	2	1	63	2	20	0	40	0	0	NA	NA
B_H2_0013	B	2	2	49	1	0	0	42	0	0	NA	NA
B_H2_0014	B	2	2	52	1	0	0	44	0	0	NA	NA
B_H2_0015	B	2	1	46	2	3	0	47	0	0	NA	NA
B_H2_0016	B	2	2	74	1	0	0	18	0	0	NA	NA
B_H2_0017	B	2	1	60	3	30	1	13	0	0	NA	NA
B_H2_0018	B	2	2	52	2	10	0	16	0	0	NA	NA
B_H2_0019	B	2	2	73	1	0	0	29	1	0	NA	NA
B_H2_0020	B	2	2	61	1	0	0	30	1	0	NA	NA
B_H2_0021	B	2	1	64	1	0	0	40	0	0	NA	NA
B_H2_0022	B	2	1	37	1	0	0	41	0	0	NA	NA
B_H2_0023	B	2	2	44	1	0	0	43	0	0	NA	NA
B_H2_0024	B	2	2	34	1	0	0	13	0	0	NA	NA
B_H2_0025	B	2	1	66	2	10	0	45	0	0	NA	NA
B_H2_0026	B	2	1	67	2	50	1	48	0	0	NA	NA
B_H2_0027	B	2	1	73	2	2	0	52	0	0	NA	NA
B_H2_0028	B	2	1	71	2	18	0	54	0	0	NA	NA
B_H2_0029	B	2	2	65	1	0	0	58	0	0	NA	NA
B_H2_0030	B	2	1	51	2	5	0	15	0	0	NA	NA
B_H2_0031	B	2	2	40	1	0	0	15	0	0	NA	NA
B_H2_0032	B	2	1	50	2	5	0	17	0	0	NA	NA
B_H2_0033	B	2	1	57	3	1	0	18	0	0	NA	NA
B_H2_0034	B	2	1	69	3	20	0	20	0	0	NA	NA
B_H2_0035	B	2	2	58	1	0	0	22	0	0	NA	NA
B_H2_0036	B	2	2	28	1	0	0	23	0	0	NA	NA
B_H2_0037	B	2	2	30	1	0	0	25	0	0	NA	NA
B_H2_0038	B	2	1	53	2	10	0	27	0	0	NA	NA
B_H2_0039	B	2	1	79	2	4	0	28	0	0	NA	NA
B_H2_0040	B	2	1	51	1	0	0	30	0	0	NA	NA
B_H2_0041	B	2	1	65	1	0	0	32	0	0	NA	NA
B_H2_0042	B	2	2	63	1	0	0	34	0	0	NA	NA
B_H2_0043	B	2	1	63	2	6	0	35	0	0	NA	NA
B_H2_0044	B	2	1	53	3	15	0	37	0	0	NA	NA
B_H2_0045	B	2	1	21	1	0	0	6	0	0	NA	NA
B_H2_0046	B	2	1	53	2	28	0	38	0	0	NA	NA
B_H2_0047	B	2	1	84	2	15	0	17	0	0	NA	NA
B_H2_0048	B	2	2	53	1	0	0	19	0	0	NA	NA
B_H2_0049	B	2	2	63	1	0	0	21	0	0	NA	NA
B_H2_0050	B	2	1	60	2	1	0	24	0	0	NA	NA
B_H2_0051	B	2	2	57	1	0	0	31	0	0	NA	NA
B_H2_0052	B	2	1	63	3	20	0	35	0	0	NA	NA
B_H2_0053	B	2	2	77	1	0	0	38	0	0	NA	NA
B_H2_0054	B	2	1	35	1	0	0	45	0	0	NA	NA
B_H2_0055	B	2	2	74	1	0	0	42	0	0	NA	NA
B_H2_0056	B	2	2	51	1	0	0	53	0	0	NA	NA
B_H2_0057	B	2	1	36	2	3	0	45	0	0	NA	NA
B_H2_0058	B	2	2	69	1	0	0	48	0	0	NA	NA
B_H2_0059	B	2	1	53	2	5	0	49	0	0	NA	NA
B_H2_0060	B	2	1	45	3	25	0	101	0	0	NA	NA
B_H2_0061	B	2	1	70	2	20	0	119	0	0	NA	NA
B_H2_0062	B	2	1	73	1	0	0	51	0	0	NA	NA
B_H2_0063	B	2	2	42	1	0	0	123	0	0	NA	NA
B_H2_0064	B	2	2	51	1	0	0	53	0	0	NA	NA
B_H2_0065	B	2	1	33	1	0	0	54	0	0	NA	NA
B_H2_0066	B	2	2	51	1	0	0	56	0	0	NA	NA
B_H2_0067	B	2	1	35	1	0	0	58	0	0	NA	NA
B_H2_0068	B	2	1	46	3	10	0	138	0	0	NA	NA
B_H2_0069	B	2	2	67	1	0	0	62	0	0	NA	NA
B_H2_0070	B	2	1	73	2	2	0	66	0	0	NA	NA
B_H2_0071	B	2	2	68	1	0	0	84	0	0	NA	NA
B_H2_0075	B	2	1	44	3	15	0	168	0	0	NA	NA
B_H2_0078	B	2	1	73	2	15	0	78	1	0	NA	NA
B_H2_0079	B	2	2	65	1	0	0	92	0	0	NA	NA
B_H2_0080	B	2	2	45	1	0	0	94	0	0	NA	NA
B_H2_0081	B	2	2	33	1	0	0	121	0	0	NA	NA
B_H2_0082	B	2	2	69	2	11	0	18	1	0	NA	NA
B_H2_0084	B	2	2	79	1	0	0	25	1	0	NA	NA
B_H2_0085	B	2	2	30	1	0	0	40	0	0	NA	NA
B_H2_0086	B	2	2	65	1	0	0	42	0	0	NA	NA
B_H2_0087	B	2	1	58	2	30	1	57	0	0	NA	NA
B_H2_0088	B	2	2	73	1	0	0	24	1	0	NA	NA
B_H2_0089	B	2	2	39	1	0	0	32	0	0	NA	NA
B_H2_0090	B	2	2	65	1	0	0	34	0	0	NA	NA
B_H2_0091	B	2	2	67	2	0	0	35	0	0	NA	NA
B_H2_0092	B	2	2	53	1	0	0	37	0	0	NA	NA
B_H2_0093	B	2	2	38	1	0	0	39	0	0	NA	NA
B_H2_0094	B	2	1	35	1	0	0	1389	3	1	NA	NA
B_H2_0095	B	2	2	55	1	0	0	42	0	0	NA	NA
B_H2_0096	B	2	2	28	1	0	0	46	0	0	NA	NA
B_H2_0097	B	2	2	51	1	0	0	59	0	0	NA	NA
B_H2_0098	B	2	2	41	1	0	0	9	0	0	NA	NA
B_H2_0099	B	2	1	76	3	18	0	11	0	0	NA	NA
B_H2_0100	B	2	2	36	1	0	0	13	0	0	NA	NA
B_H2_0101	B	2	2	38	3	9	0	19	0	0	NA	NA
B_H2_0102	B	2	2	72	1	0	0	78	3	1	NA	NA
B_H2_0103	B	2	1	51	3	30	1	37	1	0	NA	NA
B_H2_0104	B	2	1	48	3	10	0	11	0	0	NA	NA
B_H2_0105	B	2	1	39	1	0	0	13	0	0	NA	NA
B_H2_0106	B	2	1	56	3	35	1	14	0	0	NA	NA
B_H2_0107	B	2	1	39	2	8	0	17	0	0	NA	NA
B_H2_0108	B	2	1	40	2	10	0	19	0	0	NA	NA
B_H2_0109	B	2	2	24	2	1	0	20	0	0	NA	NA
B_H2_0110	B	2	1	25	1	0	0	22	0	0	NA	NA
B_H2_0111	B	2	2	52	1	0	0	23	0	0	NA	NA
B_H2_0112	B	2	1	60	3	14	0	13	0	0	NA	NA
B_H2_0113	B	2	1	55	1	0	0	25	0	0	NA	NA
B_H2_0114	B	2	1	55	1	0	0	26	0	0	NA	NA
B_H2_0115	B	2	2	51	1	0	0	27	0	0	NA	NA
B_H2_0116	B	2	1	66	1	0	0	27	2	0	NA	NA
B_H2_0117	B	2	2	65	1	0	0	54	0	0	NA	NA
B_H2_0118	B	2	1	53	2	3	0	33	0	0	NA	NA
B_H2_0119	B	2	2	81	1	0	0	65	0	0	NA	NA
B_H2_0120	B	2	1	65	3	40	1	62	1	1	NA	NA
B_H2_0121	B	2	2	59	1	0	0	77	0	0	NA	NA
B_H2_0122	B	2	2	61	1	0	0	29	1	0	NA	NA
B_H2_0123	B	2	1	55	3	2	0	35	0	0	NA	NA
B_H2_0124	B	2	1	62	1	0	0	54	0	0	NA	NA
B_H2_0125	B	2	1	75	2	9	0	57	1	0	NA	NA
B_H2_0126	B	2	1	74	2	30	1	67	0	0	NA	NA
B_H2_0127	B	2	1	22	1	0	0	8	0	0	NA	NA
B_H2_0128	B	2	2	37	1	0	0	69	0	0	NA	NA
B_H2_0129	B	2	2	66	1	0	0	71	0	0	NA	NA
B_H2_0130	B	2	1	75	2	5	0	73	0	0	NA	NA
B_H2_0131	B	2	2	73	1	0	0	74	0	0	NA	NA
B_H2_0132	B	2	2	61	1	0	0	76	0	0	NA	NA
B_H2_0133	B	2	1	77	1	0	0	82	0	0	NA	NA
B_H2_0134	B	2	2	73	1	0	0	83	0	0	NA	NA
B_H2_0135	B	2	2	71	1	0	0	85	0	0	NA	NA
B_H2_0136	B	2	2	28	2	5	0	87	0	0	NA	NA
B_H2_0137	B	2	2	61	1	0	0	88	0	0	NA	NA
B_H2_0138	B	2	2	60	1	0	0	90	0	0	NA	NA
B_H2_0139	B	2	1	67	3	23	0	92	0	0	NA	NA
B_H2_0140	B	2	1	77	2	15	0	94	0	0	NA	NA
B_H2_0141	B	2	2	57	1	0	0	95	0	0	NA	NA
B_H2_0142	B	2	2	57	1	0	0	98	0	0	NA	NA
B_H2_0143	B	2	2	65	1	0	0	110	0	0	NA	NA
B_H2_0144	B	2	1	75	2	8	0	16	1	0	NA	NA
B_H2_0145	B	2	2	57	1	0	0	26	0	0	NA	NA
B_H2_0146	B	2	1	68	1	0	0	39	0	0	NA	NA
B_H2_0147	B	2	2	69	1	0	0	27	1	0	NA	NA
B_H2_0148	B	2	2	51	1	0	0	44	0	0	NA	NA
B_H2_0149	B	2	2	34	1	0	0	18	0	0	NA	NA
B_H2_0150	B	2	2	78	1	0	0	46	0	0	NA	NA
B_H2_0151	B	2	2	49	1	0	0	53	0	0	NA	NA
B_H2_0152	B	2	2	59	3	5	0	56	0	0	NA	NA
B_H2_0153	B	2	1	55	2	32	1	74	0	0	NA	NA
B_H2_0154	B	2	2	77	1	0	0	29	1	0	NA	NA
B_H2_0155	B	2	2	63	1	0	0	42	0	0	NA	NA
B_H2_0156	B	2	2	59	1	0	0	46	0	0	NA	NA
B_H2_0157	B	2	2	45	1	0	0	47	0	0	NA	NA
B_H2_0158	B	2	1	57	2	4	0	49	0	0	NA	NA
B_H2_0159	B	2	2	65	1	0	0	51	0	0	NA	NA
B_H2_0160	B	2	2	67	1	0	0	54	0	0	NA	NA
B_H2_0161	B	2	2	77	1	0	0	57	0	0	NA	NA
B_H2_0162	B	2	2	57	1	0	0	75	0	0	NA	NA
B_H2_0163	B	2	2	71	1	0	0	78	0	0	NA	NA
B_H2_0164	B	2	1	22	1	0	0	83	0	0	NA	NA
B_H2_0165	B	2	2	63	1	0	0	99	0	0	NA	NA
B_H2_0166	B	2	2	45	1	0	0	102	0	0	NA	NA
B_H2_0167	B	2	2	73	1	0	0	107	0	0	NA	NA
B_H2_0168	B	2	2	61	1	0	0	122	0	0	NA	NA
B_H2_0169	B	2	2	72	1	0	0	137	0	0	NA	NA
B_H2_0170	B	2	2	72	1	0	0	139	0	0	NA	NA
B_H2_0171	B	2	2	67	1	0	0	2834	0	0	NA	NA
B_H2_0172	B	2	2	68	1	0	0	11	0	0	NA	NA
B_H2_0173	B	2	1	49	2	5	0	13	0	0	NA	NA
B_H2_0174	B	2	2	64	1	0	0	14	0	0	NA	NA
B_H2_0175	B	2	2	57	1	0	0	17	0	0	NA	NA
B_H2_0176	B	2	2	60	1	0	0	16	0	0	NA	NA
B_H2_0177	B	2	1	39	1	0	0	17	0	0	NA	NA
B_H2_0178	B	2	1	57	2	30	1	56	0	0	NA	NA
B_H2_0179	B	2	2	65	1	0	0	19	0	0	NA	NA
B_H2_0180	B	2	2	39	1	0	0	24	0	0	NA	NA
B_H2_0181	B	2	1	65	2	30	1	25	0	0	NA	NA
B_H2_0182	B	2	1	62	1	0	0	27	0	0	NA	NA
B_H2_0183	B	2	1	48	1	0	0	31	0	0	NA	NA
B_H2_0184	B	2	2	33	1	0	0	33	0	0	NA	NA
B_H2_0185	B	2	1	45	3	15	0	45	0	0	NA	NA
B_H2_0186	B	2	1	71	1	0	0	11	0	0	NA	NA
B_H2_0187	B	2	1	69	3	20	0	30	1	0	NA	NA
B_H2_0188	B	2	2	47	1	0	0	13	0	0	NA	NA
B_H2_0189	B	2	2	66	1	0	0	39	0	0	NA	NA
B_H2_0190	B	2	1	49	3	8	0	15	0	0	NA	NA
B_H2_0191	B	2	2	73	1	0	0	17	0	0	NA	NA
B_H2_0192	B	2	1	69	2	30	1	20	0	0	NA	NA
B_H2_0193	B	2	2	39	1	0	0	45	0	0	NA	NA
B_H2_0194	B	2	2	76	1	0	0	31	0	0	NA	NA
B_H2_0195	B	2	2	73	1	0	0	33	0	0	NA	NA
B_H2_0196	B	2	1	50	2	8	0	35	0	0	NA	NA
B_H2_0197	B	2	2	52	1	0	0	37	0	0	NA	NA
B_H2_0198	B	2	1	56	3	30	1	38	0	0	NA	NA
B_H2_0199	B	2	1	69	1	0	0	41	0	0	NA	NA
B_H2_0200	B	2	2	47	1	0	0	226	0	0	NA	NA
B_H2_0201	B	2	2	63	1	0	0	20	0	0	NA	NA
B_H2_0202	B	2	2	71	1	0	0	24	0	0	NA	NA
B_H2_0203	B	2	1	71	2	10	0	34	0	0	NA	NA
B_H2_0204	B	2	1	71	3	23	0	36	0	0	NA	NA
B_H2_0205	B	2	2	67	1	0	0	38	0	0	NA	NA
B_H2_0206	B	2	2	64	1	0	0	40	0	0	NA	NA
B_H2_0207	B	2	2	43	1	0	0	42	0	0	NA	NA
B_H2_0208	B	2	2	67	1	0	0	45	0	0	NA	NA
B_H2_0209	B	2	2	79	1	0	0	46	0	0	NA	NA
B_H2_0210	B	2	2	65	1	0	0	47	0	0	NA	NA
B_H2_0211	B	2	2	55	1	0	0	50	0	0	NA	NA
B_H2_0212	B	2	1	52	3	10	0	52	0	0	NA	NA
B_H2_0213	B	2	2	61	1	0	0	53	0	0	NA	NA
B_H2_0214	B	2	2	65	1	0	0	69	0	0	NA	NA
B_H2_0215	B	2	2	51	1	0	0	178	1	0	NA	NA
B_H2_0216	B	2	1	71	2	1	0	187	0	0	NA	NA
B_H2_0217	B	2	2	71	1	0	0	197	0	0	NA	NA
B_H2_0218	B	2	2	63	1	0	0	199	0	0	NA	NA
B_H2_0219	B	2	2	54	1	0	0	202	0	0	NA	NA
B_H2_0220	B	2	1	69	2	1	0	203	0	0	NA	NA
B_H2_0221	B	2	2	67	1	0	0	205	0	0	NA	NA
B_H2_0222	B	2	2	63	1	0	0	207	0	0	NA	NA
B_H2_0223	B	2	2	66	1	0	0	209	0	0	NA	NA
B_H2_0224	B	2	2	67	1	0	0	211	0	0	NA	NA
B_H2_0225	B	2	2	42	2	0	0	218	0	0	NA	NA
B_H2_0226	B	2	1	77	1	0	0	3435	0	0	NA	NA
B_H2_0227	B	2	2	51	1	0	0	3703	0	0	NA	NA
B_H2_0228	B	2	2	45	1	0	0	6	0	0	NA	NA
B_H2_0229	B	2	1	55	3	30	1	8	0	0	NA	NA
B_H2_0230	B	2	2	25	1	0	0	9	0	0	NA	NA
B_H2_0231	B	2	1	29	2	7	0	10	0	0	NA	NA
B_H2_0232	B	2	2	59	1	0	0	13	0	0	NA	NA
B_H2_0233	B	2	2	69	1	0	0	15	0	0	NA	NA
B_H2_0234	B	2	2	57	1	0	0	17	0	0	NA	NA
B_H2_0235	B	2	2	73	1	0	0	20	0	0	NA	NA
B_H2_0236	B	2	2	75	1	0	0	22	0	0	NA	NA
B_H2_0237	B	2	1	61	2	30	1	24	0	0	NA	NA
B_H2_0238	B	2	2	55	1	0	0	25	0	0	NA	NA
B_H2_0239	B	2	2	70	1	0	0	27	0	0	NA	NA
B_H2_0240	B	2	1	77	1	0	0	29	0	0	NA	NA
B_H2_0241	B	2	2	66	1	0	0	31	0	0	NA	NA
B_H2_0242	B	2	2	64	1	0	0	36	0	0	NA	NA
B_H2_0243	B	2	2	79	1	0	0	39	0	0	NA	NA
B_H2_0244	B	2	1	38	2	15	0	41	0	0	NA	NA
B_H2_0245	B	2	1	82	1	0	0	48	0	0	NA	NA
B_H2_0246	B	2	2	37	1	0	0	33	0	0	NA	NA
B_H2_0247	B	2	1	42	2	3	0	34	0	0	NA	NA
B_H2_0248	B	2	1	29	1	0	0	36	0	0	NA	NA
B_H2_0249	B	2	1	44	2	8	0	37	0	0	NA	NA
B_H2_0250	B	2	2	53	1	0	0	26	0	0	NA	NA
B_H2_0251	B	2	2	79	1	0	0	29	0	0	NA	NA
B_H2_0252	B	2	2	51	1	0	0	31	0	0	NA	NA
B_H2_0253	B	2	1	51	3	15	0	32	0	0	NA	NA
B_H2_0254	B	2	1	43	2	22	0	34	0	0	NA	NA
B_H2_0255	B	2	2	59	1	0	0	36	0	0	NA	NA
B_H2_0256	B	2	2	61	1	0	0	14	0	0	NA	NA
B_H2_0257	B	2	1	64	1	0	0	37	0	0	NA	NA
B_H2_0258	B	2	1	37	1	0	0	39	0	0	NA	NA
B_H2_0259	B	2	2	75	1	0	0	12	0	0	NA	NA
B_H2_0260	B	2	1	59	1	0	0	41	0	0	NA	NA
B_H2_0261	B	2	1	69	1	0	0	43	0	0	NA	NA
B_H2_0262	B	2	2	77	1	0	0	10	0	0	NA	NA
B_H2_0263	B	2	1	77	1	0	0	8	0	0	NA	NA
B_H2_0264	B	2	2	62	1	0	0	5623	0	0	NA	NA
B_H2_0265	B	2	2	38	1	0	0	46	0	0	NA	NA
B_H2_0266	B	2	1	72	1	0	0	19	0	0	NA	NA
B_H2_0267	B	2	1	71	3	10	0	43	0	0	NA	NA
B_H2_0268	B	2	1	72	1	0	0	36	2	0	NA	NA
B_H2_0269	B	2	2	58	1	0	0	47	0	0	NA	NA
B_H2_0270	B	2	2	61	1	0	0	45	0	0	NA	NA
B_H2_0271	B	2	1	27	1	0	0	47	0	0	NA	NA
B_H2_0272	B	2	2	58	1	0	0	49	0	0	NA	NA
B_H2_0273	B	2	2	52	1	0	0	52	0	0	NA	NA
B_H2_0274	B	2	2	67	1	0	0	53	0	0	NA	NA
B_H2_0275	B	2	1	72	2	30	1	56	0	0	NA	NA
B_H2_0276	B	2	2	26	2	3	0	57	0	0	NA	NA
B_H2_0277	B	2	2	60	1	0	0	60	0	0	NA	NA
B_H2_0278	B	2	2	41	1	0	0	63	0	0	NA	NA
B_H2_0279	B	2	1	69	1	0	0	67	0	0	NA	NA
B_H2_0280	B	2	1	67	2	36	1	68	0	0	NA	NA
B_H2_0281	B	2	2	25	1	0	0	73	0	0	NA	NA
B_H2_0282	B	2	1	83	1	0	0	87	0	0	NA	NA
B_H2_0283	B	2	2	57	1	0	0	88	0	0	NA	NA
B_H2_0284	B	2	1	59	2	5	0	92	0	0	NA	NA
B_H2_0285	B	2	1	75	2	40	1	44	3	1	NA	NA
B_H2_0286	B	2	1	64	1	0	0	49	0	0	NA	NA
B_H2_0287	B	2	1	78	2	4	0	19	0	0	NA	NA
B_H2_0288	B	2	2	77	1	0	0	21	0	0	NA	NA
B_H2_0289	B	2	2	77	1	0	0	23	0	0	NA	NA
B_H2_0290	B	2	2	71	1	0	0	25	0	0	NA	NA
B_H2_0291	B	2	2	65	1	0	0	26	0	0	NA	NA
B_H2_0292	B	2	1	67	2	30	1	28	0	0	NA	NA
B_H2_0293	B	2	2	53	1	0	0	30	0	0	NA	NA
B_H2_0294	B	2	2	65	1	0	0	37	0	0	NA	NA
B_H2_0295	B	2	1	69	2	4	0	66	3	1	NA	NA
B_H2_0296	B	2	2	60	2	0	0	32	0	0	NA	NA
B_H2_0297	B	2	1	43	1	0	0	35	0	0	NA	NA
B_H2_0298	B	2	2	73	1	0	0	2534	0	0	NA	NA
B_H2_0299	B	2	1	77	2	5	0	21	2	0	NA	NA
B_H2_0300	B	2	2	68	1	0	0	27	0	0	NA	NA
B_H2_0301	B	2	2	67	1	0	0	28	1	0	NA	NA
B_H2_0302	B	2	2	77	1	0	0	29	1	0	NA	NA
B_H2_0303	B	2	2	65	1	0	0	50	0	0	NA	NA
B_H2_0304	B	2	2	44	1	0	0	37	0	0	NA	NA
B_H2_0305	B	2	2	55	1	0	0	40	0	0	NA	NA
B_H2_0306	B	2	2	70	1	0	0	51	0	0	NA	NA
B_H2_0307	B	2	1	29	1	0	0	52	0	0	NA	NA
B_H2_0308	B	2	1	71	2	30	1	91	0	0	NA	NA
B_H2_0309	B	2	1	60	2	30	1	93	0	0	NA	NA
B_H2_0310	B	2	2	23	1	0	0	94	0	0	NA	NA
B_H2_0311	B	2	2	44	1	0	0	95	0	0	NA	NA
B_H2_0312	B	2	2	71	1	0	0	106	0	0	NA	NA
B_H2_0313	B	2	1	63	3	40	1	22	1	0	NA	NA
B_H2_0314	B	2	2	73	1	0	0	29	0	0	NA	NA
B_H2_0315	B	2	1	80	1	0	0	32	0	0	NA	NA
B_H2_0316	B	2	2	45	1	0	0	34	0	0	NA	NA
B_H2_0317	B	2	2	57	3	20	0	52	0	0	NA	NA
B_H2_0318	B	2	2	58	1	0	0	54	0	0	NA	NA
B_H2_0319	B	2	1	40	2	20	0	55	0	0	NA	NA
B_H2_0320	B	2	1	49	3	15	0	57	0	0	NA	NA
B_H2_0321	B	2	1	51	2	13	0	58	0	0	NA	NA
B_H2_0322	B	2	2	53	1	0	0	60	0	0	NA	NA
B_H2_0323	B	2	1	34	2	8	0	61	0	0	NA	NA
B_H2_0324	B	2	1	26	1	0	0	63	0	0	NA	NA
B_H2_0325	B	2	2	27	1	0	0	64	0	0	NA	NA
B_H2_0326	B	2	2	44	1	0	0	66	0	0	NA	NA
B_H2_0327	B	2	1	58	2	13	0	68	0	0	NA	NA
B_H2_0328	B	2	1	53	2	10	0	70	0	0	NA	NA
B_H2_0329	B	2	2	50	1	0	0	73	0	0	NA	NA
B_H2_0330	B	2	1	52	1	0	0	75	0	0	NA	NA
B_H2_0331	B	2	1	47	3	13	0	27	0	0	NA	NA
B_H2_0332	B	2	1	83	1	0	0	37	0	0	NA	NA
B_H2_0333	B	2	1	71	2	1	0	39	0	0	NA	NA
B_H2_0334	B	2	1	86	1	0	0	41	0	0	NA	NA
B_H2_0335	B	2	1	70	1	0	0	51	0	0	NA	NA
B_H2_0336	B	2	2	55	1	0	0	77	0	0	NA	NA
B_H2_0337	B	2	1	38	1	0	0	20	1	0	NA	NA
B_H2_0338	B	2	1	75	2	5	0	27	0	0	NA	NA
B_H2_0339	B	2	2	62	1	0	0	28	0	0	NA	NA
B_H2_0340	B	2	2	58	1	0	0	30	0	0	NA	NA
B_H2_0341	B	2	2	41	1	0	0	33	0	0	NA	NA
B_H2_0342	B	2	2	77	1	0	0	28	1	0	NA	NA
B_H2_0343	B	2	2	83	1	0	0	10	0	0	NA	NA
B_H2_0344	B	2	2	60	1	0	0	12	0	0	NA	NA
B_H2_0345	B	2	2	71	1	0	0	13	0	0	NA	NA
B_H2_0346	B	2	2	63	1	0	0	15	0	0	NA	NA
B_H2_0347	B	2	2	71	1	0	0	17	0	0	NA	NA
B_H2_0348	B	2	1	37	1	0	0	18	0	0	NA	NA
B_H2_0349	B	2	2	69	1	0	0	20	0	0	NA	NA
B_H2_0350	B	2	2	75	1	0	0	21	0	0	NA	NA
B_H2_0351	B	2	2	72	1	0	0	22	0	0	NA	NA
B_H2_0352	B	2	2	52	2	5	0	78	0	0	NA	NA
B_H2_0353	B	2	2	57	1	0	0	24	0	0	NA	NA
B_H2_0354	B	2	1	45	2	5	0	25	0	0	NA	NA
B_H2_0355	B	2	1	71	1	0	0	27	0	0	NA	NA
B_H2_0356	B	2	2	72	1	0	0	29	0	0	NA	NA
B_H2_0357	B	2	2	41	2	3	0	49	0	0	NA	NA
B_H2_0358	B	2	2	59	1	0	0	39	3	1	NA	NA
B_H2_0359	B	2	2	75	1	0	0	48	0	0	NA	NA
B_H2_0360	B	2	2	45	1	0	0	51	0	0	NA	NA
B_H2_0361	B	2	1	56	2	8	0	54	0	0	NA	NA
B_H2_0362	B	2	2	59	1	0	0	70	0	0	NA	NA
B_H2_0363	B	2	1	59	2	30	1	18	1	0	NA	NA
B_H2_0364	B	2	2	55	1	0	0	86	0	0	NA	NA
B_H2_0365	B	2	1	59	1	0	0	123	0	0	NA	NA
B_H2_0366	B	2	2	53	1	0	0	28	0	0	NA	NA
B_H2_0367	B	2	1	79	2	8	0	29	0	0	NA	NA
B_H2_0368	B	2	1	71	2	8	0	31	0	0	NA	NA
B_H2_0369	B	2	2	55	1	0	0	34	0	0	NA	NA
B_H2_0370	B	2	1	45	2	7	0	58	0	0	NA	NA
B_H2_0371	B	2	2	65	1	0	0	23	3	0	NA	NA
B_H2_0372	B	2	1	61	3	3	0	29	0	0	NA	NA
B_H2_0373	B	2	2	33	1	0	0	30	0	0	NA	NA
B_H2_0374	B	2	1	65	3	45	1	32	0	0	NA	NA
B_H2_0375	B	2	2	65	1	0	0	33	0	0	NA	NA
B_H2_0376	B	2	2	44	3	0	0	35	0	0	NA	NA
B_H2_0377	B	2	1	65	1	0	0	37	0	0	NA	NA
B_H2_0378	B	2	2	63	1	0	0	49	0	0	NA	NA
B_H2_0379	B	2	2	81	1	0	0	92	1	0	NA	NA
B_H2_0380	B	2	1	49	1	0	0	16	0	0	NA	NA
B_H2_0381	B	2	1	49	2	5	0	18	0	0	NA	NA
B_H2_0382	B	2	1	71	2	5	0	20	0	0	NA	NA
B_H2_0383	B	2	2	75	1	0	0	21	0	0	NA	NA
B_H2_0384	B	2	2	33	1	0	0	22	0	0	NA	NA
B_H2_0385	B	2	2	74	1	0	0	24	0	0	NA	NA
B_H2_0386	B	2	1	45	3	6	0	26	0	0	NA	NA
B_H2_0387	B	2	2	90	1	0	0	29	0	0	NA	NA
B_H2_0388	B	2	2	75	1	0	0	36	0	0	NA	NA
B_H2_0389	B	2	2	65	1	0	0	38	0	0	NA	NA
B_H2_0390	B	2	2	54	1	0	0	40	0	0	NA	NA
B_H2_0391	B	2	1	79	2	10	0	68	0	0	NA	NA
B_H2_0392	B	2	2	73	1	0	0	41	3	0	NA	NA
B_H2_0393	B	2	1	58	1	0	0	25	0	0	NA	NA
B_H2_0394	B	2	2	49	1	0	0	14	0	0	NA	NA
B_H2_0395	B	2	1	59	3	30	1	88	3	1	NA	NA
B_H2_0396	B	2	1	44	3	30	1	65	1	0	NA	NA
B_H2_0397	B	2	1	66	3	30	1	50	1	0	NA	NA
B_H2_0398	B	2	1	50	2	10	0	25	0	0	NA	NA
B_H2_0399	B	2	2	73	1	0	0	40	0	0	NA	NA
B_H2_0400	B	2	2	51	1	0	0	43	0	0	NA	NA
B_H2_0401	B	2	1	50	2	12	0	47	0	0	NA	NA
B_H2_0402	B	2	2	40	1	0	0	58	0	0	NA	NA
B_H2_0403	B	2	2	81	1	0	0	50	0	0	NA	NA
B_H2_0404	B	2	2	51	1	0	0	52	0	0	NA	NA
B_H2_0405	B	2	1	59	3	30	1	54	0	0	NA	NA
B_H2_0406	B	2	1	47	2	27	0	56	0	0	NA	NA
B_H2_0407	B	2	1	70	2	25	0	59	0	0	NA	NA
B_H2_0408	B	2	1	26	2	5	0	61	0	0	NA	NA
B_H2_0409	B	2	1	75	2	1	0	65	0	0	NA	NA
B_H2_0410	B	2	2	62	1	0	0	71	0	0	NA	NA
B_H2_0411	B	2	2	53	1	0	0	82	0	0	NA	NA
B_H2_0412	B	2	2	29	1	0	0	83	0	0	NA	NA
B_H2_0413	B	2	2	61	1	0	0	91	0	0	NA	NA
B_H2_0414	B	2	2	65	1	0	0	66	1	0	NA	NA
B_H2_0415	B	2	2	61	1	0	0	12	0	0	NA	NA
B_H2_0416	B	2	1	50	1	0	0	14	0	0	NA	NA
B_H2_0417	B	2	2	67	1	0	0	22	0	0	NA	NA
B_H2_0418	B	2	2	42	1	0	0	25	0	0	NA	NA
B_H2_0419	B	2	2	31	1	0	0	27	0	0	NA	NA
B_H2_0420	B	2	2	29	1	0	0	33	0	0	NA	NA
B_H2_0421	B	2	2	65	1	0	0	36	0	0	NA	NA
B_H2_0422	B	2	2	31	1	0	0	38	0	0	NA	NA
B_H2_0423	B	2	2	69	1	0	0	41	0	0	NA	NA
B_H2_0424	B	2	2	42	1	0	0	72	3	1	NA	NA
B_H2_0425	B	2	2	37	1	0	0	65	3	1	NA	NA
B_H2_0426	B	2	1	70	2	45	1	28	0	0	NA	NA
B_H2_0427	B	2	2	21	1	0	0	30	0	0	NA	NA
B_H2_0428	B	2	1	27	1	0	0	34	0	0	NA	NA
B_H2_0429	B	2	1	71	1	0	0	45	0	0	NA	NA
B_H2_0430	B	2	2	59	1	0	0	47	0	0	NA	NA
B_H2_0431	B	2	2	39	2	3	0	51	0	0	NA	NA
B_H2_0432	B	2	2	21	1	0	0	52	0	0	NA	NA
B_H2_0433	B	2	2	55	1	0	0	54	0	0	NA	NA
B_H2_0434	B	2	2	25	3	1	0	55	0	0	NA	NA
B_H2_0435	B	2	1	69	2	0	0	67	0	0	NA	NA
B_H2_0436	B	2	1	39	1	0	0	14	0	0	NA	NA
B_H2_0437	B	2	1	36	1	0	0	16	0	0	NA	NA
B_H2_0438	B	2	1	73	2	8	0	19	0	0	NA	NA
B_H2_0439	B	2	1	51	2	10	0	6	0	0	NA	NA
B_H2_0440	B	2	2	36	1	0	0	21	0	0	NA	NA
B_H2_0441	B	2	2	57	1	0	0	31	0	0	NA	NA
B_H2_0442	B	2	1	63	1	0	0	9	0	0	NA	NA
B_H2_0443	B	2	2	43	1	0	0	9	0	0	NA	NA
B_H2_0444	B	2	1	43	1	0	0	12	0	0	NA	NA
B_H2_0445	B	2	1	67	1	0	0	289	1	0	NA	NA
B_H2_0446	B	2	2	57	1	0	0	18	0	0	NA	NA
B_H2_0447	B	2	2	47	1	0	0	13	0	0	NA	NA
B_H2_0448	B	2	2	51	1	0	0	14	0	0	NA	NA
B_H2_0449	B	2	2	67	1	0	0	17	0	0	NA	NA
B_H2_0450	B	2	2	63	1	0	0	19	0	0	NA	NA
B_H2_0451	B	2	2	43	1	0	0	21	0	0	NA	NA
B_H2_0452	B	2	2	65	1	0	0	22	0	0	NA	NA
B_H2_0453	B	2	2	63	2	30	1	24	0	0	NA	NA
B_H2_0454	B	2	1	42	3	8	0	26	0	0	NA	NA
B_H2_0455	B	2	2	47	1	0	0	28	0	0	NA	NA
B_H2_0456	B	2	2	41	1	0	0	29	0	0	NA	NA
B_H2_0457	B	2	1	48	1	0	0	31	0	0	NA	NA
B_H2_0458	B	2	2	57	1	0	0	32	0	0	NA	NA
B_H2_0459	B	2	2	53	1	0	0	36	0	0	NA	NA
B_H2_0461	B	2	1	67	2	8	0	40	0	0	NA	NA
B_H2_0462	B	2	2	29	1	0	0	42	0	0	NA	NA
B_H2_0463	B	2	2	61	1	0	0	45	0	0	NA	NA
B_H2_0464	B	2	2	79	1	0	0	58	0	0	NA	NA
B_H2_0465	B	2	2	59	1	0	0	38	1	0	NA	NA
B_H2_0466	B	2	1	71	2	40	1	47	0	0	NA	NA
B_H2_0467	B	2	2	39	1	0	0	15	0	0	NA	NA
B_H2_0468	B	2	2	63	1	0	0	18	0	0	NA	NA
B_H2_0469	B	2	1	49	1	0	0	20	0	0	NA	NA
B_H2_0470	B	2	2	63	1	0	0	22	0	0	NA	NA
B_H2_0471	B	2	2	37	1	0	0	24	0	0	NA	NA
B_H2_0472	B	2	1	59	3	23	0	26	0	0	NA	NA
B_H2_0473	B	2	2	60	1	0	0	27	0	0	NA	NA
B_H2_0474	B	2	1	53	2	3	0	11	0	0	NA	NA
B_H2_0475	B	2	1	36	3	20	0	12	0	0	NA	NA
B_H2_0476	B	2	1	63	1	0	0	14	0	0	NA	NA
B_H2_0477	B	2	2	57	1	0	0	18	0	0	NA	NA
B_H2_0478	B	2	2	56	1	0	0	20	0	0	NA	NA
B_H2_0479	B	2	2	53	1	0	0	21	0	0	NA	NA
B_H2_0480	B	2	1	53	1	0	0	23	0	0	NA	NA
B_H2_0481	B	2	2	58	1	0	0	26	0	0	NA	NA
B_H2_0482	B	2	2	28	1	0	0	28	0	0	NA	NA
B_H2_0483	B	2	2	36	1	0	0	29	0	0	NA	NA
B_H2_0484	B	2	2	56	1	0	0	31	0	0	NA	NA
B_H2_0485	B	2	1	36	2	3	0	37	0	0	NA	NA
B_H2_0486	B	2	2	49	1	0	0	16	0	0	NA	NA
B_H2_0487	B	2	2	23	1	0	0	38	0	0	NA	NA
B_H2_0488	B	2	1	60	3	12	0	19	0	0	NA	NA
B_H2_0489	B	2	1	65	2	3	0	20	0	0	NA	NA
B_H2_0490	B	2	2	54	1	0	0	22	0	0	NA	NA
B_H2_0491	B	2	1	73	1	0	0	23	0	0	NA	NA
B_H2_0492	B	2	2	46	1	0	0	64	0	0	NA	NA
B_H2_0493	B	2	2	67	1	0	0	25	0	0	NA	NA
B_H2_0494	B	2	1	56	2	20	0	26	0	0	NA	NA
B_H2_0495	B	2	2	70	1	0	0	28	0	0	NA	NA
B_H2_0496	B	2	1	57	2	20	0	29	0	0	NA	NA
B_H2_0497	B	2	2	35	1	0	0	31	0	0	NA	NA
B_H2_0498	B	2	2	51	1	0	0	33	0	0	NA	NA
B_H2_0499	B	2	1	74	2	29	0	34	0	0	NA	NA
B_H2_0500	B	2	1	65	3	45	1	36	0	0	NA	NA
B_H2_0501	B	2	2	65	1	0	0	44	0	0	NA	NA
B_H2_0502	B	2	2	71	1	0	0	50	1	0	NA	NA
B_H2_0503	B	2	1	67	3	2	0	10	0	0	NA	NA
B_H2_0504	B	2	2	73	1	0	0	21	1	0	NA	NA
B_H2_0505	B	2	2	83	1	0	0	27	1	0	NA	NA
B_H2_0506	B	2	1	41	2	3	0	45	1	0	NA	NA
B_H2_0507	B	2	2	73	1	0	0	8	0	0	NA	NA
B_H2_0508	B	2	1	48	1	0	0	10	0	0	NA	NA
B_H2_0509	B	2	1	51	3	23	0	15	0	0	NA	NA
B_H2_0510	B	2	2	59	1	0	0	67	1	0	NA	NA
B_H2_0511	B	2	1	43	3	1	0	9	0	0	NA	NA
B_H2_0512	B	2	1	77	1	0	0	13	0	0	NA	NA
B_H2_0513	B	2	2	73	1	0	0	16	0	0	NA	NA
B_H2_0514	B	2	1	57	1	0	0	17	0	0	NA	NA
B_H2_0515	B	2	1	31	2	2	0	19	0	0	NA	NA
B_H2_0516	B	2	1	45	2	5	0	20	0	0	NA	NA
B_H2_0517	B	2	2	47	3	1	0	22	0	0	NA	NA
B_H2_0518	B	2	2	65	1	0	0	25	0	0	NA	NA
B_H2_0519	B	2	1	71	1	0	0	27	0	0	NA	NA
B_H2_0520	B	2	2	24	1	0	0	29	0	0	NA	NA
B_H2_0521	B	2	1	69	3	23	0	31	0	0	NA	NA
B_H2_0522	B	2	2	60	1	0	0	32	0	0	NA	NA
B_H2_0523	B	2	1	51	3	8	0	36	0	0	NA	NA
B_H2_0524	B	2	2	69	2	30	1	44	0	0	NA	NA
B_H2_0525	B	2	2	67	1	0	0	67	0	0	NA	NA
B_H2_0526	B	2	1	61	1	0	0	6	0	0	NA	NA
B_H2_0527	B	2	1	63	1	0	0	31	1	0	NA	NA
B_H2_0528	B	2	1	33	3	15	0	12	0	0	NA	NA
B_H2_0529	B	2	1	62	1	0	0	14	0	0	NA	NA
B_H2_0530	B	2	1	51	1	0	0	16	0	0	NA	NA
B_H2_0531	B	2	2	55	3	33	1	26	0	0	NA	NA
B_H2_0532	B	2	2	46	1	0	0	29	0	0	NA	NA
B_H2_0533	B	2	1	63	2	25	0	5427	0	0	NA	NA
B_H2_0534	B	2	2	31	3	4	0	34	0	0	NA	NA
B_H2_0535	B	2	2	49	1	0	0	36	0	0	NA	NA
B_H2_0536	B	2	2	59	1	0	0	16	0	0	NA	NA
B_H2_0537	B	2	1	29	1	0	0	5429	0	0	NA	NA
B_H2_0538	B	2	1	45	1	0	0	17	0	0	NA	NA
B_H2_0539	B	2	2	61	1	0	0	19	0	0	NA	NA
B_H2_0540	B	2	2	67	1	0	0	20	0	0	NA	NA
B_H2_0541	B	2	2	43	1	0	0	23	0	0	NA	NA
B_H2_0542	B	2	2	37	1	0	0	26	0	0	NA	NA
B_H2_0543	B	2	1	54	1	0	0	28	0	0	NA	NA
B_H2_0544	B	2	2	65	1	0	0	30	0	0	NA	NA
B_H2_0545	B	2	2	71	1	0	0	33	0	0	NA	NA
B_H2_0546	B	2	2	72	1	0	0	34	0	0	NA	NA
B_H2_0547	B	2	2	58	1	0	0	36	0	0	NA	NA
B_H2_0548	B	2	2	27	1	0	0	37	0	0	NA	NA
B_H2_0549	B	2	2	60	1	0	0	38	0	0	NA	NA
B_H2_0550	B	2	1	52	2	20	0	39	0	0	NA	NA
B_H2_0551	B	2	1	79	2	20	0	42	0	0	NA	NA
B_H2_0552	B	2	2	51	1	0	0	51	0	0	NA	NA
B_H2_0553	B	2	2	39	3	8	0	43	0	0	NA	NA
B_H2_0554	B	2	2	79	1	0	0	13	0	0	NA	NA
B_H2_0555	B	2	2	77	1	0	0	29	0	0	NA	NA
B_H2_0556	B	2	1	81	1	0	0	44	0	0	NA	NA
B_H2_0557	B	2	1	42	1	0	0	45	0	0	NA	NA
B_H2_0558	B	2	2	23	1	0	0	45	0	0	NA	NA
B_H2_0559	B	2	1	67	2	5	0	49	0	0	NA	NA
B_H2_0560	B	2	1	71	2	5	0	52	0	0	NA	NA
B_H2_0561	B	2	1	65	1	0	0	53	0	0	NA	NA
B_H2_0562	B	2	1	65	1	0	0	64	0	0	NA	NA
B_H2_0563	B	2	1	45	2	8	0	47	0	0	NA	NA
B_H2_0564	B	2	1	61	2	4	0	21	1	0	NA	NA
B_H2_0565	B	2	2	31	1	0	0	28	0	0	NA	NA
B_H2_0566	B	2	2	28	1	0	0	48	0	0	NA	NA
B_H2_0567	B	2	2	62	1	0	0	37	1	0	NA	NA
B_H2_0568	B	2	1	80	2	10	0	97	0	0	NA	NA
B_H2_0569	B	2	2	43	1	0	0	50	0	0	NA	NA
B_H2_0570	B	2	2	39	1	0	0	99	0	0	NA	NA
B_H2_0571	B	2	1	81	3	14	0	101	0	0	NA	NA
B_H2_0572	B	2	1	37	3	11	0	102	0	0	NA	NA
B_H2_0573	B	2	2	41	1	0	0	106	0	0	NA	NA
B_H2_0574	B	2	2	52	1	0	0	16	0	0	NA	NA
B_H2_0575	B	2	2	59	1	0	0	19	0	0	NA	NA
B_H2_0576	B	2	2	79	1	0	0	33	0	0	NA	NA
B_H2_0577	B	2	1	63	2	10	0	35	0	0	NA	NA
B_H2_0578	B	2	2	53	1	0	0	37	0	0	NA	NA
B_H2_0579	B	2	2	67	1	0	0	39	0	0	NA	NA
B_H2_0580	B	2	2	33	1	0	0	40	0	0	NA	NA
B_H2_0581	B	2	2	35	1	0	0	42	0	0	NA	NA
B_H2_0582	B	2	2	49	1	0	0	45	0	0	NA	NA
B_H2_0583	B	2	2	55	2	0	0	46	0	0	NA	NA
B_H2_0584	B	2	2	24	1	0	0	48	0	0	NA	NA
B_H2_0585	B	2	2	57	1	0	0	80	0	0	NA	NA
B_H2_0586	B	2	2	67	1	0	0	25	1	0	NA	NA
B_H2_0587	B	2	1	63	1	0	0	32	0	0	NA	NA
B_H2_0588	B	2	1	59	3	28	0	69	1	0	NA	NA
B_H2_0589	B	2	2	37	1	0	0	10	0	0	NA	NA
B_H2_0590	B	2	2	31	1	0	0	4901	0	0	NA	NA
B_H2_0591	B	2	2	55	1	0	0	21	0	0	NA	NA
B_H2_0592	B	2	2	68	1	0	0	248	0	0	NA	NA
B_H2_0593	B	2	1	53	1	0	0	16	0	0	NA	NA
B_H2_0594	B	2	1	51	1	0	0	18	0	0	NA	NA
B_H2_0595	B	2	2	66	1	0	0	21	0	0	NA	NA
B_H2_0596	B	2	1	52	3	13	0	23	0	0	NA	NA
B_H2_0597	B	2	1	30	2	3	0	25	0	0	NA	NA
B_H2_0598	B	2	2	38	1	0	0	28	0	0	NA	NA
B_H2_0599	B	2	1	60	2	20	0	29	0	0	NA	NA
B_H2_0600	B	2	1	51	3	15	0	31	0	0	NA	NA
B_H2_0601	B	2	1	66	3	20	0	34	0	0	NA	NA
B_H2_0602	B	2	1	71	2	30	1	43	1	0	NA	NA
B_H2_0603	B	2	2	46	1	0	0	15	0	0	NA	NA
B_H2_0604	B	2	1	51	2	10	0	7	0	0	NA	NA
B_H2_0605	B	2	2	67	1	0	0	16	0	0	NA	NA
B_H2_0606	B	2	2	79	2	3	0	21	0	0	NA	NA
B_H2_0607	B	2	2	28	1	0	0	18	0	0	NA	NA
B_H2_0608	B	2	1	44	3	23	0	21	0	0	NA	NA
B_H2_0609	B	2	1	57	1	0	0	25	3	0	NA	NA
B_H2_0610	B	2	1	63	1	0	0	24	0	0	NA	NA
B_H2_0611	B	2	1	64	2	40	1	28	0	0	NA	NA
B_H2_0612	B	2	1	71	3	40	1	8	0	0	NA	NA
B_H2_0613	B	2	2	71	1	0	0	39	1	0	NA	NA
B_H2_0614	B	2	2	28	1	0	0	10	0	0	NA	NA
B_H2_0615	B	2	1	41	1	0	0	9	0	0	NA	NA
B_H2_0616	B	2	2	49	1	0	0	11	0	0	NA	NA
B_H2_0617	B	2	2	75	1	0	0	12	0	0	NA	NA
B_H2_0618	B	2	1	61	1	0	0	16	0	0	NA	NA
B_H2_0619	B	2	1	69	2	15	0	28	2	0	NA	NA
B_H2_0620	B	2	2	41	1	0	0	11	0	0	NA	NA
B_H2_0621	B	2	2	57	1	0	0	13	0	0	NA	NA
B_H2_0622	B	2	2	35	1	0	0	13	0	0	NA	NA
B_H2_0623	B	2	2	59	1	0	0	15	0	0	NA	NA
B_H2_0624	B	2	2	36	1	0	0	17	0	0	NA	NA
B_H2_0625	B	2	1	79	2	25	0	14	0	0	NA	NA
B_H2_0626	B	2	1	56	2	12	0	17	0	0	NA	NA
B_H2_0627	B	2	1	67	2	30	1	19	0	0	NA	NA
B_H2_0628	B	2	1	67	2	15	0	21	0	0	NA	NA
B_H2_0629	B	2	1	81	1	0	0	23	0	0	NA	NA
B_H2_0630	B	2	2	73	1	0	0	25	0	0	NA	NA
B_H2_0631	B	2	2	60	1	0	0	26	0	0	NA	NA
B_H2_0632	B	2	1	46	2	8	0	30	0	0	NA	NA
B_H2_0633	B	2	1	72	2	30	1	7222	0	0	NA	NA
B_H2_0634	B	2	1	63	3	2	0	9	0	0	NA	NA
B_H2_0635	B	2	2	74	1	0	0	23	0	0	NA	NA
B_H2_0636	B	2	2	68	1	0	0	11	0	0	NA	NA
B_H2_0637	B	2	2	67	1	0	0	12	0	0	NA	NA
B_H2_0638	B	2	1	52	1	0	0	15	0	0	NA	NA
B_H2_0639	B	2	2	77	1	0	0	16	0	0	NA	NA
B_H2_0640	B	2	1	81	2	20	0	60	0	0	NA	NA
B_H2_0641	B	2	2	51	1	0	0	61	0	0	NA	NA
B_H2_0642	B	2	1	71	3	20	0	63	0	0	NA	NA
B_H2_0643	B	2	2	81	1	0	0	68	0	0	NA	NA
B_H2_0644	B	2	1	65	2	30	1	70	0	0	NA	NA
B_H2_0645	B	2	1	31	3	6	0	79	0	0	NA	NA
B_H2_0646	B	2	2	73	1	0	0	80	0	0	NA	NA
B_H2_0647	B	2	2	31	1	0	0	4262	0	0	NA	NA
B_H2_0648	B	2	1	77	2	2	0	24	1	0	NA	NA
B_H2_0649	B	2	1	78	2	53	1	32	0	0	NA	NA
B_H2_0650	B	2	2	53	1	0	0	97	0	0	NA	NA
B_H2_0651	B	2	1	67	1	0	0	110	0	0	NA	NA
B_H2_0652	B	2	2	67	1	0	0	158	0	0	NA	NA
B_H2_0653	B	2	2	75	1	0	0	29	3	0	NA	NA
B_H2_0654	B	2	2	51	2	1	0	46	0	0	NA	NA
B_H2_0655	B	2	1	49	1	0	0	48	0	0	NA	NA
B_H2_0656	B	2	2	61	1	0	0	49	0	0	NA	NA
B_H2_0657	B	2	2	75	1	0	0	51	0	0	NA	NA
B_H2_0658	B	2	1	59	2	10	0	71	0	0	NA	NA
B_H2_0659	B	2	2	69	1	0	0	85	0	0	NA	NA
B_H2_0660	B	2	2	61	1	0	0	86	0	0	NA	NA
B_H2_0661	B	2	2	46	1	0	0	87	0	0	NA	NA
B_H2_0662	B	2	1	49	1	0	0	89	0	0	NA	NA
B_H2_0663	B	2	1	53	1	0	0	108	0	0	NA	NA
B_H2_0664	B	2	1	51	1	0	0	7	0	0	NA	NA
B_H2_0665	B	2	2	46	1	0	0	9	0	0	NA	NA
B_H2_0666	B	2	1	46	1	0	0	10	0	0	NA	NA
B_H2_0667	B	2	1	58	2	11	0	65	0	0	NA	NA
B_H2_0668	B	2	1	51	3	30	1	8	0	0	NA	NA
B_H2_0669	B	2	2	39	1	0	0	12	0	0	NA	NA
B_H2_0670	B	2	1	71	2	30	1	22	0	0	NA	NA
B_H2_0671	B	2	2	34	1	0	0	22	1	0	NA	NA
B_H2_0672	B	2	1	37	1	0	0	33	0	0	NA	NA
B_H2_0673	B	2	2	69	1	0	0	11	0	0	NA	NA
B_H2_0674	B	2	2	66	1	0	0	10	0	0	NA	NA
B_H2_0675	B	2	2	53	1	0	0	11	0	0	NA	NA
B_H2_0676	B	2	1	39	3	24	0	78	0	0	NA	NA
B_H2_0677	B	2	2	75	1	0	0	58	3	0	NA	NA
B_H2_0678	B	2	2	60	2	30	1	36	1	0	NA	NA
B_H2_0679	B	2	1	71	2	1	0	11	0	0	NA	NA
B_H2_0680	B	2	2	61	1	0	0	22	0	0	NA	NA
B_H2_0681	B	2	1	66	1	0	0	28	0	0	NA	NA
B_H2_0682	B	2	1	71	3	20	0	24	0	0	NA	NA
B_H2_0683	B	2	2	69	1	0	0	25	0	0	NA	NA
B_H2_0684	B	2	2	59	1	0	0	26	0	0	NA	NA
B_H2_0685	B	2	2	66	1	0	0	37	0	0	NA	NA
B_H2_0686	B	2	1	61	2	30	1	39	0	0	NA	NA
B_H2_0687	B	2	1	75	1	0	0	10143	1	0	NA	NA
B_H2_0688	B	2	1	52	2	17	0	51	0	0	NA	NA
B_H2_0689	B	2	2	61	1	0	0	11	0	0	NA	NA
B_H2_0690	B	2	1	44	3	12	0	12	0	0	NA	NA
B_H2_0691	B	2	2	55	1	0	0	15	0	0	NA	NA
B_H2_0692	B	2	2	74	1	0	0	7030	0	0	NA	NA
B_H2_0693	B	2	1	44	3	16	0	8	0	0	NA	NA
B_H2_0694	B	2	1	54	3	20	0	7410	0	0	NA	NA
B_H2_0695	B	2	2	58	1	0	0	7748	0	0	NA	NA
B_H2_0696	B	2	1	79	2	23	0	8040	0	0	NA	NA
B_H2_0697	B	2	2	63	1	0	0	9875	0	0	NA	NA
B_H2_0698	B	2	1	69	2	3	0	26	1	0	NA	NA
B_H2_0699	B	2	2	37	1	0	0	33	0	0	NA	NA
B_H2_0700	B	2	2	71	1	0	0	13	0	0	NA	NA
B_H2_0701	B	2	2	23	1	0	0	15	0	0	NA	NA
B_H2_0702	B	2	1	63	1	0	0	16	0	0	NA	NA
B_H2_0703	B	2	2	65	1	0	0	18	0	0	NA	NA
B_H2_0704	B	2	2	59	1	0	0	21	0	0	NA	NA
B_H2_0705	B	2	2	71	1	0	0	22	0	0	NA	NA
B_H2_0706	B	2	2	67	1	0	0	24	0	0	NA	NA
B_H2_0707	B	2	2	49	1	0	0	12	0	0	NA	NA
B_H2_0708	B	2	1	73	2	20	0	26	0	0	NA	NA
B_H2_0709	B	2	2	55	1	0	0	27	0	0	NA	NA
B_H2_0710	B	2	1	59	2	3	0	28	0	0	NA	NA
B_H2_0711	B	2	1	91	1	0	0	31	0	0	NA	NA
B_H2_0712	B	2	2	77	1	0	0	6153	1	0	NA	NA
B_H2_0713	B	2	2	63	1	0	0	6393	0	0	NA	NA
B_H2_0714	B	2	2	49	1	0	0	7	0	0	NA	NA
B_H2_0715	B	2	1	56	3	19	0	37	0	0	NA	NA
B_H2_0716	B	2	1	50	2	10	0	509	0	0	NA	NA
B_H2_0717	B	2	1	57	2	10	0	34	1	0	NA	NA
B_H2_0718	B	2	2	73	1	0	0	13	0	0	NA	NA
B_H2_0719	B	2	1	43	3	25	0	16	0	0	NA	NA
B_H2_0720	B	2	2	57	1	0	0	17	0	0	NA	NA
B_H2_0721	B	2	2	53	1	0	0	18	0	0	NA	NA
B_H2_0722	B	2	1	38	1	0	0	21	0	0	NA	NA
B_H2_0723	B	2	2	53	1	0	0	30	0	0	NA	NA
B_H2_0724	B	2	1	47	2	10	0	11	0	0	NA	NA
B_H2_0725	B	2	1	51	2	20	0	16	0	0	NA	NA
B_H2_0726	B	2	2	81	1	0	0	17	0	0	NA	NA
B_H2_0727	B	2	1	60	3	23	0	21	0	0	NA	NA
B_H2_0728	B	2	2	45	1	0	0	97	3	0	NA	NA
B_H2_0729	B	2	2	67	1	0	0	8	0	0	NA	NA
B_H2_0730	B	2	2	46	1	0	0	9	0	0	NA	NA
B_H2_0731	B	2	2	27	1	0	0	17	0	0	NA	NA
B_H2_0732	B	2	2	59	1	0	0	491	0	0	NA	NA
B_H2_0733	B	2	2	56	1	0	0	509	0	0	NA	NA
B_H2_0734	B	2	2	69	1	0	0	1061	0	0	NA	NA
B_H2_0735	B	2	2	62	1	0	0	1062	0	0	NA	NA
B_H2_0736	B	2	2	67	1	0	0	13	0	0	NA	NA
B_H2_0737	B	2	1	48	3	15	0	16	0	0	NA	NA
B_H2_0738	B	2	1	69	2	5	0	13	0	0	NA	NA
B_H2_0739	B	2	1	60	3	20	0	17	0	0	NA	NA
B_H2_0740	B	2	2	63	1	0	0	15	0	0	NA	NA
B_H2_0741	B	2	2	58	1	0	0	16	0	0	NA	NA
B_H2_0742	B	2	2	52	1	0	0	19	0	0	NA	NA
B_H2_0743	B	2	2	54	1	0	0	18	0	0	NA	NA
B_H2_0744	B	2	2	42	1	0	0	21	0	0	NA	NA
B_H2_0745	B	2	2	71	1	0	0	25	0	0	NA	NA
B_H2_0746	B	2	1	77	1	0	0	46	1	0	NA	NA
B_H2_0748	B	2	1	50	1	0	0	17	0	0	NA	NA
B_H2_0749	B	2	2	59	1	0	0	23	0	0	NA	NA
B_H2_0750	B	2	1	40	1	0	0	11	0	0	NA	NA
B_H2_0751	B	2	2	53	1	0	0	13	0	0	NA	NA
B_H2_0752	B	2	2	67	1	0	0	14	0	0	NA	NA
B_H2_0753	B	2	1	63	1	0	0	25	0	0	NA	NA
B_H2_0754	B	2	1	28	1	0	0	27	0	0	NA	NA
B_H2_0755	B	2	1	69	3	10	0	16	0	0	NA	NA
B_H2_0756	B	2	2	73	1	0	0	24	0	0	NA	NA
B_H2_0757	B	2	1	76	2	4	0	35	0	0	NA	NA
B_H2_0758	B	2	1	48	1	0	0	37	0	0	NA	NA
B_H2_0759	B	2	1	75	2	20	0	39	0	0	NA	NA
B_H2_0760	B	2	2	63	2	10	0	46	0	0	NA	NA
B_H2_0761	B	2	2	49	1	0	0	28	0	0	NA	NA
B_H2_0762	B	2	1	55	2	1	0	39	0	0	NA	NA
B_H2_0763	B	2	2	65	1	0	0	22	1	0	NA	NA
B_H2_0764	B	2	2	71	1	0	0	33	0	0	NA	NA
B_H2_0765	B	2	2	37	3	3	0	9	0	0	NA	NA
B_H2_0766	B	2	2	27	1	0	0	11	0	0	NA	NA
B_H2_0767	B	2	2	56	1	0	0	12	0	0	NA	NA
B_H2_0768	B	2	1	73	1	0	0	13	0	0	NA	NA
B_H2_0769	B	2	1	47	3	15	0	37	0	0	NA	NA
B_H2_0770	B	2	2	63	1	0	0	17	0	0	NA	NA
B_H2_0771	B	2	1	59	3	10	0	7	0	0	NA	NA
B_H2_0772	B	2	1	76	1	0	0	99	0	0	NA	NA
B_H2_0773	B	2	1	25	3	4	0	10	0	0	NA	NA
B_H2_0774	B	2	1	57	1	0	0	11	0	0	NA	NA
B_H2_0775	B	2	2	77	1	0	0	16	0	0	NA	NA
B_H2_0776	B	2	2	64	1	0	0	18	0	0	NA	NA
B_H2_0777	B	2	1	67	1	0	0	21	0	0	NA	NA
B_H2_0778	B	2	2	52	1	0	0	8	0	0	NA	NA
B_H2_0779	B	2	2	55	1	0	0	25	0	0	NA	NA
B_H2_0780	B	2	2	83	1	0	0	12	0	0	NA	NA
B_H2_0781	B	2	2	73	1	0	0	14	0	0	NA	NA
B_H2_0782	B	2	1	67	2	40	1	31	0	0	NA	NA
B_H2_0783	B	2	1	65	2	3	0	37	3	0	NA	NA
B_H2_0784	B	2	2	71	3	20	0	36	2	0	NA	NA
B_H2_0785	B	2	2	73	1	0	0	70	0	0	NA	NA
B_H2_0786	B	2	2	47	1	0	0	76	0	0	NA	NA
B_H2_0787	B	2	2	67	1	0	0	92	0	0	NA	NA
B_H2_0788	B	2	1	66	1	0	0	94	0	0	NA	NA
B_H2_0789	B	2	2	75	1	0	0	96	0	0	NA	NA
B_H2_0790	B	2	2	61	3	5	0	155	0	0	NA	NA
B_H2_0791	B	2	1	66	2	15	0	21	1	0	NA	NA
B_H2_0792	B	2	2	51	1	0	0	31	0	0	NA	NA
B_H2_0793	B	2	2	59	1	0	0	96	0	0	NA	NA
B_H2_0794	B	2	2	79	1	0	0	31	1	0	NA	NA
B_H2_0795	B	2	2	57	1	0	0	19	0	0	NA	NA
B_H2_0796	B	2	2	38	1	0	0	10	0	0	NA	NA
B_H2_0797	B	2	2	67	1	0	0	23	0	0	NA	NA
B_H2_0798	B	2	2	50	1	0	0	36	0	0	NA	NA
B_H2_0799	B	2	1	61	2	1	0	8284	1	0	NA	NA
B_H2_0800	B	2	2	60	1	0	0	22580	0	0	NA	NA
B_H2_0801	B	2	2	57	1	0	0	21599	0	0	NA	NA
B_H2_0802	B	2	2	55	1	0	0	21600	0	0	NA	NA
B_H2_0803	B	2	1	38	1	0	0	21602	0	0	NA	NA
B_H2_0804	B	2	2	62	1	0	0	21603	0	0	NA	NA
B_H2_0805	B	2	2	55	1	0	0	21607	0	0	NA	NA
B_H2_0806	B	2	1	61	1	0	0	26	0	0	NA	NA
B_H2_0807	B	2	1	59	1	0	0	28	0	0	NA	NA
B_H2_0808	B	2	2	51	1	0	0	30	0	0	NA	NA
B_H2_0809	B	2	1	61	2	2	0	32	0	0	NA	NA
B_H2_0810	B	2	2	56	1	0	0	12	0	0	NA	NA
B_H2_0811	B	2	1	73	2	40	1	15	0	0	NA	NA
B_H2_0812	B	2	2	50	1	0	0	227	0	0	NA	NA
B_H2_0813	B	2	1	79	1	0	0	77	3	0	NA	NA
B_H2_0814	B	2	1	71	1	0	0	8	0	0	NA	NA
B_H2_0815	B	2	1	63	2	5	0	9	0	0	NA	NA
B_H2_0816	B	2	2	58	1	0	0	11	0	0	NA	NA
B_H2_0817	B	2	2	64	1	0	0	14	0	0	NA	NA
B_H2_0818	B	2	1	73	1	0	0	16	0	0	NA	NA
B_H2_0819	B	2	2	69	1	0	0	39	0	0	NA	NA
B_H2_0820	B	2	1	59	2	4	0	48	0	0	NA	NA
B_H2_0821	B	2	1	61	2	30	1	19	0	0	NA	NA
B_H2_0822	B	2	1	71	3	20	0	27	3	0	NA	NA
B_H2_0823	B	2	2	66	1	0	0	22	1	0	NA	NA
B_H2_0824	B	2	2	63	1	0	0	8	0	0	NA	NA
B_H2_0825	B	2	1	28	1	0	0	29	0	0	NA	NA
B_H2_0826	B	2	2	65	1	0	0	9	0	0	NA	NA
B_H2_0827	B	2	2	76	1	0	0	11	0	0	NA	NA
B_H2_0828	B	2	2	76	1	0	0	15	0	0	NA	NA
B_H2_0829	B	2	2	57	1	0	0	44	0	0	NA	NA
B_H2_0830	B	2	1	42	1	0	0	14	1	0	NA	NA
B_H2_0831	B	2	1	59	2	30	1	53	1	0	NA	NA
B_H2_0832	B	2	1	54	2	15	0	25	0	0	NA	NA
B_H2_0833	B	2	2	43	1	0	0	11	0	0	NA	NA
B_H2_0834	B	2	2	48	1	0	0	27	0	0	NA	NA
B_H2_0835	B	2	2	59	1	0	0	14	0	0	NA	NA
B_H2_0836	B	2	2	71	1	0	0	44	0	0	NA	NA
B_H2_0837	B	2	2	65	1	0	0	27	1	0	NA	NA
B_H2_0838	B	2	1	51	3	15	0	38	0	0	NA	NA
B_H2_0839	B	2	1	57	3	9	0	39	0	0	NA	NA
B_H2_0840	B	2	2	39	1	0	0	28	0	0	NA	NA
B_H2_0841	B	2	1	50	3	30	1	41	0	0	NA	NA
B_H2_0842	B	2	1	49	3	19	0	29	0	0	NA	NA
B_H2_0843	B	2	1	40	3	11	0	31	0	0	NA	NA
B_H2_0844	B	2	1	65	1	0	0	42	0	0	NA	NA
B_H2_0845	B	2	2	71	1	0	0	44	0	0	NA	NA
B_H2_0846	B	2	2	47	1	0	0	70	0	0	NA	NA
B_H2_0847	B	2	2	61	1	0	0	75	0	0	NA	NA
B_H2_0848	B	2	2	71	1	0	0	77	0	0	NA	NA
B_H2_0849	B	2	2	54	1	0	0	78	0	0	NA	NA
B_H2_0850	B	2	2	65	1	0	0	79	0	0	NA	NA
B_H2_0851	B	2	2	31	1	0	0	81	0	0	NA	NA
B_H2_0852	B	2	2	71	1	0	0	82	0	0	NA	NA
B_H2_0853	B	2	1	63	3	30	1	83	0	0	NA	NA
B_H2_0854	B	2	2	60	1	0	0	85	0	0	NA	NA
B_H2_0855	B	2	1	47	3	20	0	86	0	0	NA	NA
B_H2_0856	B	2	2	43	1	0	0	87	0	0	NA	NA
B_H2_0857	B	2	1	89	2	30	1	89	0	0	NA	NA
B_H2_0858	B	2	2	56	2	30	1	91	0	0	NA	NA
B_H2_0859	B	2	2	51	1	0	0	92	0	0	NA	NA
B_H2_0860	B	2	1	57	2	30	1	93	0	0	NA	NA
B_H2_0861	B	2	2	53	1	0	0	114	0	0	NA	NA
B_H2_0862	B	2	2	83	1	0	0	38	1	0	NA	NA
B_H2_0863	B	2	2	41	1	0	0	33	0	0	NA	NA
B_H2_0864	B	2	1	53	3	23	0	34	0	0	NA	NA
B_H2_0865	B	2	1	47	1	0	0	34	0	0	NA	NA
B_H2_0866	B	2	2	30	2	2	0	36	0	0	NA	NA
B_H2_0867	B	2	1	54	1	0	0	39	0	0	NA	NA
B_H2_0868	B	2	1	30	1	0	0	21505	0	0	NA	NA
B_H2_0869	B	2	2	47	1	0	0	21507	0	0	NA	NA
B_H2_0870	B	2	2	69	1	0	0	36	1	0	NA	NA
B_H2_0871	B	2	2	73	1	0	0	13	0	0	NA	NA
B_H2_0872	B	2	1	43	3	39	1	21512	0	0	NA	NA
B_H2_0873	B	2	2	71	1	0	0	15	0	0	NA	NA
B_H2_0874	B	2	1	57	2	18	0	17	0	0	NA	NA
B_H2_0875	B	2	1	65	2	6	0	19	0	0	NA	NA
B_H2_0876	B	2	1	51	2	8	0	48	0	0	NA	NA
B_H2_0877	B	2	2	43	1	0	0	23	0	0	NA	NA
B_H2_0878	B	2	1	53	1	0	0	24	0	0	NA	NA
B_H2_0879	B	2	1	52	2	20	0	25	0	0	NA	NA
B_H2_0880	B	2	2	71	1	0	0	28	0	0	NA	NA
B_H2_0881	B	2	1	65	2	30	1	34	0	0	NA	NA
B_H2_0882	B	2	1	49	3	28	0	50	0	0	NA	NA
B_H2_0883	B	2	1	83	2	10	0	60	1	0	NA	NA
B_H2_0884	B	2	1	43	2	2	0	51	0	0	NA	NA
B_H2_0885	B	2	1	83	1	0	0	54	3	0	NA	NA
B_H2_0886	B	2	2	69	1	0	0	11	0	0	NA	NA
B_H2_0887	B	2	1	79	2	15	0	86	2	0	NA	NA
B_H2_0888	B	2	1	81	2	20	0	16994	2	0	NA	NA
B_H2_0889	B	2	2	61	1	0	0	8	0	0	NA	NA
B_H2_0890	B	2	2	61	1	0	0	10	0	0	NA	NA
B_H2_0891	B	2	2	42	1	0	0	53	0	0	NA	NA
B_H2_0892	B	2	1	74	2	3	0	11	0	0	NA	NA
B_H2_0893	B	2	1	57	2	5	0	14	0	0	NA	NA
B_H2_0894	B	2	1	68	2	34	1	26	1	0	NA	NA
B_H2_0895	B	2	2	67	1	0	0	7	0	0	NA	NA
B_H2_0896	B	2	1	65	1	0	0	9	0	0	NA	NA
B_H2_0897	B	2	2	35	1	0	0	10	0	0	NA	NA
B_H2_0898	B	2	2	69	1	0	0	11	0	0	NA	NA
B_H2_0899	B	2	1	64	2	24	0	14	0	0	NA	NA
B_H2_0900	B	2	2	63	1	0	0	19	1	0	NA	NA
B_H2_0901	B	2	2	49	1	0	0	10	0	0	NA	NA
B_H2_0902	B	2	2	69	1	0	0	12	0	0	NA	NA
B_H2_0903	B	2	1	65	2	30	1	15	0	0	NA	NA
B_H2_0904	B	2	2	66	1	0	0	17	0	0	NA	NA
B_H2_0905	B	2	2	67	1	0	0	19	0	0	NA	NA
B_H2_0906	B	2	1	63	2	4	0	25	1	0	NA	NA
B_H2_0907	B	2	2	56	1	0	0	9	0	0	NA	NA
B_H2_0908	B	2	2	61	1	0	0	12	0	0	NA	NA
B_H2_0909	B	2	2	63	1	0	0	18	0	0	NA	NA
B_H2_0910	B	2	1	27	1	0	0	53	0	0	NA	NA
B_H2_0911	B	2	2	47	1	0	0	56	0	0	NA	NA
B_H2_0919	B	2	2	55	1	0	0	4224	0	0	NA	NA
B_H2_0921	B	2	1	63	1	0	0	4227	0	0	NA	NA
B_H2_0926	B	2	2	64	1	0	0	9	0	0	NA	NA
B_H2_0927	B	2	2	68	1	0	0	11	0	0	NA	NA
B_H2_0928	B	2	2	30	3	2	0	12	0	0	NA	NA
B_H2_0929	B	2	1	37	3	10	0	14	0	0	NA	NA
B_H2_0930	B	2	1	53	2	5	0	33	1	0	NA	NA
B_H2_0931	B	2	2	54	1	0	0	24	0	0	NA	NA
B_H2_0932	B	2	1	40	1	0	0	26	0	0	NA	NA
B_H2_0933	B	2	2	51	1	0	0	27	0	0	NA	NA
B_H2_0934	B	2	1	63	3	30	1	12707	0	0	NA	NA
B_H2_0935	B	2	2	72	1	0	0	13037	0	0	NA	NA
B_H2_0936	B	2	1	56	3	13	0	24	3	0	NA	NA
B_H2_0937	B	2	2	50	1	0	0	31	0	0	NA	NA
B_H2_0938	B	2	1	48	3	23	0	13091	0	0	NA	NA
B_H2_0939	B	2	1	42	3	38	1	13097	0	0	NA	NA
B_H2_0940	B	2	1	69	1	0	0	8	0	0	NA	NA
B_H2_0941	B	2	2	59	1	0	0	6	0	0	NA	NA
B_H2_0942	B	2	1	46	3	5	0	15	0	0	NA	NA
B_H2_0943	B	2	2	66	1	0	0	8	0	0	NA	NA
B_H2_0944	B	2	2	65	1	0	0	9	0	0	NA	NA
B_H2_0945	B	2	2	63	3	40	1	12	0	0	NA	NA
B_H2_0946	B	2	1	53	2	20	0	17	0	0	NA	NA
B_H2_0947	B	2	2	38	1	0	0	13	0	0	NA	NA
B_H2_0948	B	2	1	54	2	0	0	18	0	0	NA	NA
B_H2_0949	B	2	2	59	1	0	0	14	0	0	NA	NA
B_H2_0950	B	2	2	73	1	0	0	17	0	0	NA	NA
B_H2_0951	B	2	2	45	1	0	0	20	0	0	NA	NA
B_H2_0952	B	2	1	49	3	5	0	110	0	0	NA	NA
B_H2_0953	B	2	2	64	1	0	0	29	1	0	NA	NA
B_H2_0954	B	2	2	59	1	0	0	8	0	0	NA	NA
B_H2_0955	B	2	1	48	3	20	0	21	0	0	NA	NA
B_H2_0956	B	2	1	63	3	30	1	11	0	0	NA	NA
B_H2_0957	B	2	2	74	1	0	0	15	0	0	NA	NA
B_H2_0958	B	2	1	54	3	2	0	8	0	0	NA	NA
B_H2_0959	B	2	2	47	1	0	0	23	0	0	NA	NA
B_H2_0960	B	2	1	47	2	12	0	9	0	0	NA	NA
B_H2_0961	B	2	1	65	1	0	0	10	0	0	NA	NA
B_H2_0962	B	2	1	57	2	30	1	12	0	0	NA	NA
B_H2_0963	B	2	2	36	1	0	0	24	0	0	NA	NA
B_H2_0964	B	2	1	35	1	0	0	13	0	0	NA	NA
B_H2_0965	B	2	1	50	3	20	0	15	0	0	NA	NA
B_H2_0966	B	2	2	65	1	0	0	19	0	0	NA	NA
B_H2_0967	B	2	1	78	1	0	0	12	0	0	NA	NA
B_H2_0968	B	2	2	52	1	0	0	8	0	0	NA	NA
B_H2_0969	B	2	2	27	1	0	0	12	0	0	NA	NA
B_H2_0970	B	2	2	79	1	0	0	71	0	0	NA	NA
B_H2_0971	B	2	2	57	1	0	0	10	0	0	NA	NA
B_H2_0972	B	2	2	81	1	0	0	12	0	0	NA	NA
B_H2_0973	B	2	1	79	2	4	0	14	0	0	NA	NA
B_H2_0974	B	2	1	55	2	10	0	16	0	0	NA	NA
B_H2_0975	B	2	2	67	1	0	0	17	0	0	NA	NA
B_H2_0976	B	2	2	67	1	0	0	20	0	0	NA	NA
B_H2_0977	B	2	2	75	1	0	0	29	1	0	NA	NA
B_H2_0978	B	2	2	65	1	0	0	12	0	0	NA	NA
B_H2_0979	B	2	1	49	3	40	1	10	0	0	NA	NA
B_H2_0980	B	2	1	73	2	9	0	16	0	0	NA	NA
B_H2_0981	B	2	2	67	1	0	0	17	0	0	NA	NA
B_H2_0982	B	2	2	63	1	0	0	19	0	0	NA	NA
B_H2_0983	B	2	2	83	1	0	0	25	0	0	NA	NA
B_H2_0984	B	2	1	63	1	0	0	26	0	0	NA	NA
B_H2_0985	B	2	1	83	1	0	0	55	1	0	NA	NA
B_H2_0986	B	2	2	53	1	0	0	10	0	0	NA	NA
B_H2_0987	B	2	1	75	1	0	0	12	0	0	NA	NA
B_H2_0988	B	2	2	75	1	0	0	1322	0	0	NA	NA
B_H2_0989	B	2	2	22	1	0	0	1949	0	0	NA	NA
B_H2_0990	B	2	1	65	2	10	0	36	1	0	NA	NA
B_H2_0991	B	2	2	70	1	0	0	61	1	0	NA	NA
B_H2_0992	B	2	2	59	1	0	0	10	0	0	NA	NA
B_H2_0993	B	2	1	45	1	0	0	11	0	0	NA	NA
B_H2_0994	B	2	1	38	3	10	0	28	0	0	NA	NA
B_H2_0995	B	2	2	73	1	0	0	29	0	0	NA	NA
B_H2_0996	B	2	2	60	1	0	0	32	0	0	NA	NA
B_H2_0997	B	2	2	31	1	0	0	95	0	0	NA	NA
B_H2_0998	B	2	2	64	1	0	0	11	0	0	NA	NA
B_H2_0999	B	2	2	76	1	0	0	33	0	0	NA	NA
B_H2_1000	B	2	2	45	1	0	0	10	0	0	NA	NA
B_H2_1001	B	2	2	31	1	0	0	12	0	0	NA	NA
B_H2_1002	B	2	1	51	3	30	1	14	0	0	NA	NA
B_H2_1003	B	2	2	70	1	0	0	9	0	0	NA	NA
B_H2_1004	B	2	1	81	2	2	0	10848	3	0	NA	NA
B_H2_1005	B	2	2	59	1	0	0	577	0	0	NA	NA
B_H2_1006	B	2	2	63	1	0	0	578	0	0	NA	NA
B_H2_1007	B	2	2	35	1	0	0	582	0	0	NA	NA
B_H2_1008	B	2	1	65	2	10	0	12	0	0	NA	NA
B_H2_1009	B	2	1	55	1	0	0	16	0	0	NA	NA
B_H2_1010	B	2	1	42	1	0	0	18	0	0	NA	NA
B_H2_1011	B	2	1	45	2	19	0	20	0	0	NA	NA
B_H2_1012	B	2	2	64	1	0	0	22	0	0	NA	NA
B_H2_1013	B	2	1	60	2	30	1	24	0	0	NA	NA
B_H2_1014	B	2	1	53	3	25	0	26	0	0	NA	NA
B_H2_1015	B	2	1	58	1	0	0	29	0	0	NA	NA
B_H2_1016	B	2	2	54	1	0	0	465	0	0	NA	NA
B_H2_1017	B	2	2	77	1	0	0	8	0	0	NA	NA
B_H2_1018	B	2	1	61	2	5	0	14	0	0	NA	NA
B_H2_1019	B	2	1	57	1	0	0	16	0	0	NA	NA
B_H2_1020	B	2	2	50	1	0	0	18	0	0	NA	NA
B_H2_1021	B	2	2	73	1	0	0	6	0	0	NA	NA
B_H2_1022	B	2	1	72	1	0	0	20	0	0	NA	NA
B_H2_1023	B	2	1	36	1	0	0	21	0	0	NA	NA
B_H2_1024	B	2	2	70	1	0	0	25	0	0	NA	NA
B_H2_1025	B	2	1	56	2	15	0	166	0	0	NA	NA
B_H2_1026	B	2	1	60	2	26	0	8	0	0	NA	NA
B_H2_1027	B	2	2	71	1	0	0	5	0	0	NA	NA
B_H2_1028	B	2	1	38	1	0	0	31	0	0	NA	NA
B_H2_1029	B	2	1	77	1	0	0	16	1	0	NA	NA
B_H2_1030	B	2	1	54	3	30	1	10	0	0	NA	NA
B_H2_1031	B	2	1	62	3	27	0	50	0	0	NA	NA
B_H2_1032	B	2	1	72	2	10	0	53	3	0	NA	NA
B_H2_1033	B	2	2	65	1	0	0	9	0	0	NA	NA
B_H2_1034	B	2	1	67	2	30	1	10	0	0	NA	NA
B_H2_1035	B	2	2	47	1	0	0	11	0	0	NA	NA
B_H2_1036	B	2	2	71	1	0	0	11	0	0	NA	NA
B_H2_1037	B	2	1	75	2	44	1	13	0	0	NA	NA
B_H2_1038	B	2	2	34	1	0	0	13	0	0	NA	NA
B_H2_1039	B	2	2	63	1	0	0	14	0	0	NA	NA
B_H2_1040	B	2	2	73	1	0	0	20	0	0	NA	NA
B_H2_1041	B	2	2	63	1	0	0	5	0	0	NA	NA
B_H2_1042	B	2	2	53	1	0	0	7	0	0	NA	NA
B_H2_1043	B	2	1	49	2	0	0	8	0	0	NA	NA
B_H2_1044	B	2	1	75	3	5	0	10	0	0	NA	NA
B_H2_1045	B	2	1	54	1	0	0	11	0	0	NA	NA
B_H2_1046	B	2	2	55	1	0	0	10	0	0	NA	NA
B_H2_1047	B	2	2	58	1	0	0	2897	0	0	NA	NA
B_H2_1048	B	2	2	71	1	0	0	12	0	0	NA	NA
B_H2_1049	B	2	2	78	1	0	0	47	3	0	NA	NA
B_H2_1050	B	2	2	62	1	0	0	61	0	0	NA	NA
B_H2_1051	B	2	1	65	1	0	0	1512	1	0	NA	NA
B_H2_1052	B	2	1	41	3	25	0	328	0	0	NA	NA
B_H2_1053	B	2	2	58	1	0	0	10	0	0	NA	NA
B_H2_1054	B	2	2	77	1	0	0	275	1	0	NA	NA
B_H2_1055	B	2	1	47	3	27	0	10	0	0	NA	NA
B_H2_1056	B	2	2	53	1	0	0	11	0	0	NA	NA
B_H2_1057	B	2	2	45	1	0	0	16	0	0	NA	NA
B_H2_1058	B	2	2	70	1	0	0	12	0	0	NA	NA
B_H2_1059	B	2	1	48	1	0	0	12	0	0	NA	NA
B_H2_1060	B	2	2	36	1	0	0	14	0	0	NA	NA
B_H2_1061	B	2	1	65	1	0	0	13	0	0	NA	NA
B_H2_1062	B	2	2	67	1	0	0	17	0	0	NA	NA
B_H2_1063	B	2	1	68	1	0	0	32	1	0	NA	NA
B_H2_1064	B	2	1	29	1	0	0	11	0	0	NA	NA
B_H2_1065	B	2	1	33	1	0	0	12	0	0	NA	NA
B_H2_1066	B	2	2	49	1	0	0	13	0	0	NA	NA
B_H2_1067	B	2	2	57	1	0	0	15	0	0	NA	NA
B_H2_1068	B	2	2	62	1	0	0	23	0	0	NA	NA
B_H2_1069	B	2	1	52	2	13	0	14	1	0	NA	NA
B_H2_1070	B	2	2	63	1	0	0	22	0	0	NA	NA
B_H2_1071	B	2	2	67	1	0	0	17	1	0	NA	NA
B_H2_1072	B	2	1	59	1	0	0	13	0	0	NA	NA
B_H2_1073	B	2	1	57	2	30	1	9	0	0	NA	NA
B_H2_1074	B	2	2	56	1	0	0	14	0	0	NA	NA
B_H2_1075	B	2	2	66	1	0	0	15	0	0	NA	NA
B_H2_1076	B	2	2	65	1	0	0	17	0	0	NA	NA
B_H2_1077	B	2	2	53	1	0	0	18	0	0	NA	NA
B_H2_1078	B	2	2	49	1	0	0	21	0	0	NA	NA
B_H2_1079	B	2	2	61	1	0	0	23	0	0	NA	NA
B_H2_1080	B	2	2	51	1	0	0	26	0	0	NA	NA
B_H2_1081	B	2	1	65	1	0	0	1397	0	0	NA	NA
B_H2_1082	B	2	2	50	1	0	0	1928	0	0	NA	NA
B_H2_1083	B	2	2	62	1	0	0	14	0	0	NA	NA
B_H2_1084	B	2	2	62	1	0	0	16	0	0	NA	NA
B_H2_1085	B	2	2	52	1	0	0	18	0	0	NA	NA
B_H2_1086	B	2	1	59	1	0	0	21	0	0	NA	NA
B_H2_1087	B	2	1	61	2	9	0	3891	1	1	NA	NA
B_H2_1088	B	2	1	55	2	20	0	23	1	0	NA	NA
B_H2_1089	B	2	2	33	1	0	0	1382	0	0	NA	NA
B_H2_1090	B	2	2	60	1	0	0	7	0	0	NA	NA
B_H2_1091	B	2	2	63	1	0	0	29	0	0	NA	NA
B_H2_1092	B	2	1	29	1	0	0	12	0	0	NA	NA
B_H2_1093	B	2	1	61	2	30	1	5	0	0	NA	NA
B_H2_1094	B	2	1	37	1	0	0	14	0	0	NA	NA
B_H2_1095	B	2	1	62	1	0	0	15	0	0	NA	NA
B_H2_1096	B	2	2	60	1	0	0	12	0	0	NA	NA
B_H2_1097	B	2	2	59	1	0	0	13	0	0	NA	NA
B_H2_1098	B	2	1	53	1	0	0	18	0	0	NA	NA
B_H2_1099	B	2	2	80	1	0	0	9	0	0	NA	NA
B_H2_1100	B	2	1	58	2	30	1	16	0	0	NA	NA
B_H2_1101	B	2	2	61	1	0	0	17	0	0	NA	NA
B_H2_1102	B	2	2	33	1	0	0	19	0	0	NA	NA
B_H2_1103	B	2	2	57	1	0	0	23	0	0	NA	NA
B_H2_1104	B	2	1	57	2	30	1	11	0	0	NA	NA
B_H2_1105	B	2	1	73	3	30	1	33	0	0	NA	NA
B_H2_1106	B	2	1	70	2	23	0	277	1	0	NA	NA
B_H2_1107	B	2	1	59	1	0	0	12	0	0	NA	NA
B_H2_1108	B	2	1	53	3	26	0	10	0	0	NA	NA
B_H2_1109	B	2	1	40	1	0	0	219	0	0	NA	NA
B_H2_1110	B	2	2	66	1	0	0	12	0	0	NA	NA
B_H2_1111	B	2	1	73	2	15	0	231	0	0	NA	NA
B_H2_1112	B	2	2	66	1	0	0	234	0	0	NA	NA
B_H2_1113	B	2	2	69	1	0	0	9	0	0	NA	NA
B_H2_1114	B	2	2	46	3	5	0	8	0	0	NA	NA
B_H2_1115	B	2	2	46	1	0	0	11	0	0	NA	NA
B_H2_1116	B	2	1	65	3	20	0	13	0	0	NA	NA
B_H2_1117	B	2	2	51	1	0	0	16	0	0	NA	NA
B_H2_1118	B	2	1	38	1	0	0	23	0	0	NA	NA
B_H2_1119	B	2	1	43	3	3	0	9	0	0	NA	NA
B_H2_1120	B	2	2	74	1	0	0	27	0	0	NA	NA
B_H2_1121	B	2	1	64	1	0	0	11	0	0	NA	NA
B_H2_1122	B	2	2	37	1	0	0	419	0	0	NA	NA
B_H2_1123	B	2	2	29	1	0	0	737	0	0	NA	NA
B_H2_1124	B	2	1	56	1	0	0	980	0	0	NA	NA
B_H2_1125	B	2	1	73	2	3	0	54	1	0	NA	NA
B_H2_1126	B	2	2	63	1	0	0	10	0	0	NA	NA
B_H2_1127	B	2	1	40	1	0	0	14	0	0	NA	NA
B_H2_1128	B	2	2	56	1	0	0	12	0	0	NA	NA
B_H2_1129	B	2	2	43	1	0	0	16	0	0	NA	NA
B_H2_1130	B	2	1	65	1	0	0	17	0	0	NA	NA
B_H2_1131	B	2	2	42	1	0	0	16	0	0	NA	NA
B_H2_1132	B	2	1	61	2	15	0	20	0	0	NA	NA
B_H2_1133	B	2	1	62	3	18	0	159	1	0	NA	NA
B_H2_1134	B	2	1	70	2	30	1	6	0	0	NA	NA
B_H2_1135	B	2	1	52	3	2	0	5	0	0	NA	NA
B_H2_1136	B	2	1	62	1	0	0	150	0	0	NA	NA
B_H2_1137	B	2	2	72	1	0	0	42	1	0	NA	NA
B_H2_1138	B	2	1	45	2	3	0	8	0	0	NA	NA
B_H2_1139	B	2	1	79	1	0	0	24	1	0	NA	NA
B_H2_1140	B	2	1	69	2	3	0	11	0	0	NA	NA
B_H2_1141	B	2	2	39	1	0	0	21	0	0	NA	NA
B_H2_1142	B	2	1	79	2	1	0	16	0	0	NA	NA
B_H2_1143	B	2	2	42	1	0	0	17	0	0	NA	NA
B_H2_1144	B	2	2	47	1	0	0	19	0	0	NA	NA
B_H2_1145	B	2	1	45	3	13	0	20	0	0	NA	NA
B_H2_1146	B	2	2	71	1	0	0	21	0	0	NA	NA
B_H2_1147	B	2	2	67	1	0	0	28	0	0	NA	NA
B_H2_1148	B	2	2	58	1	0	0	11	0	0	NA	NA
B_H2_1149	B	2	1	73	3	26	0	15	0	0	NA	NA
B_H2_1150	B	2	2	73	1	0	0	27	3	0	NA	NA
B_H2_1151	B	2	1	51	2	30	1	8	0	0	NA	NA
B_H2_1152	B	2	2	45	1	0	0	10	0	0	NA	NA
B_H2_1153	B	2	2	36	1	0	0	9	0	0	NA	NA
B_H2_1154	B	2	1	77	3	9	0	21	0	0	NA	NA
B_H2_1155	B	2	2	71	1	0	0	24	0	0	NA	NA
B_H2_1156	B	2	2	24	1	0	0	26	0	0	NA	NA
B_H2_1157	B	2	1	69	2	55	1	28	0	0	NA	NA
B_H2_1158	B	2	2	47	1	0	0	29	0	0	NA	NA
B_H2_1159	B	2	2	64	1	0	0	12	0	0	NA	NA
B_H2_1160	B	2	2	69	1	0	0	33	0	0	NA	NA
B_H2_1161	B	2	2	72	1	0	0	21	1	0	NA	NA
B_H2_1162	B	2	1	73	3	23	0	28	0	0	NA	NA
B_H2_1163	B	2	2	49	1	0	0	22	0	0	NA	NA
B_H2_1164	B	2	1	59	1	0	0	13	0	0	NA	NA
B_H2_1165	B	2	2	58	1	0	0	15	0	0	NA	NA
B_H2_1166	B	2	1	62	2	10	0	17	0	0	NA	NA
B_H2_1167	B	2	1	73	1	0	0	28	0	0	NA	NA
B_H2_1168	B	2	2	47	1	0	0	15	0	0	NA	NA
B_H2_1169	B	2	1	52	3	30	1	16	0	0	NA	NA
B_H2_1170	B	2	1	59	1	0	0	18	0	0	NA	NA
B_H2_1171	B	2	1	42	3	5	0	19	0	0	NA	NA
B_H2_1172	B	2	1	45	1	0	0	23	0	0	NA	NA
B_H2_1173	B	2	2	57	1	0	0	25	0	0	NA	NA
B_H2_1174	B	2	1	53	2	15	0	21	0	0	NA	NA
B_H2_1175	B	2	1	73	2	33	1	699	1	0	NA	NA
B_H2_1176	B	2	2	63	1	0	0	1023	0	0	NA	NA
B_H2_1177	B	2	1	38	1	0	0	9	0	0	NA	NA
B_H2_1178	B	2	2	63	1	0	0	1269	0	0	NA	NA
B_H2_1179	B	2	1	65	1	0	0	10	0	0	NA	NA
B_H2_1180	B	2	1	70	2	15	0	1742	1	0	NA	NA
B_H2_1181	B	2	1	41	2	5	0	13	0	0	NA	NA
B_H2_1182	B	2	1	27	3	2	0	5	0	0	NA	NA
B_H2_1183	B	2	2	63	1	0	0	637	0	0	NA	NA
B_H2_1184	B	2	2	66	1	0	0	1649	0	0	NA	NA
B_H2_1185	B	2	2	65	1	0	0	9	0	0	NA	NA
B_H2_1186	B	2	1	72	2	30	1	49	0	0	NA	NA
B_H2_1187	B	2	1	75	2	20	0	322	0	0	NA	NA
B_H2_1188	B	2	2	69	1	0	0	8	0	0	NA	NA
B_H2_1189	B	2	1	75	3	18	0	88	3	1	NA	NA
B_H2_1190	B	2	1	64	3	20	0	14	0	0	NA	NA
B_H2_1191	B	2	2	81	1	0	0	18	0	0	NA	NA
B_H2_1192	B	2	2	59	1	0	0	15	0	0	NA	NA
B_H2_1193	B	2	2	67	1	0	0	16	0	0	NA	NA
B_H2_1194	B	2	2	66	1	0	0	18	0	0	NA	NA
B_H2_1195	B	2	2	71	1	0	0	19	0	0	NA	NA
B_H2_1196	B	2	2	41	1	0	0	223	0	0	NA	NA
B_H2_1197	B	2	1	69	2	10	0	23	1	0	NA	NA
B_H2_1198	B	2	1	85	2	15	0	11	0	0	NA	NA
B_H2_1199	B	2	2	47	1	0	0	13	0	0	NA	NA
B_H2_1200	B	2	2	35	1	0	0	14	0	0	NA	NA
B_H2_1201	B	2	2	51	1	0	0	17	0	0	NA	NA
B_H2_1202	B	2	2	77	1	0	0	44	1	0	NA	NA
B_H2_1203	B	2	1	65	2	6	0	22	0	0	NA	NA
B_H2_1204	B	2	2	71	1	0	0	25	0	0	NA	NA
B_H2_1205	B	2	2	56	1	0	0	14	0	0	NA	NA
B_H2_1206	B	2	2	62	1	0	0	17	1	0	NA	NA
B_H2_1207	B	2	1	21	1	0	0	547	0	0	NA	NA
B_H2_1208	B	2	2	75	1	0	0	11	0	0	NA	NA
B_H2_1209	B	2	1	49	3	13	0	14	0	0	NA	NA
B_H2_1210	B	2	2	64	1	0	0	20	0	0	NA	NA
B_H2_1211	B	2	1	79	2	30	1	15	0	0	NA	NA
B_H2_1212	B	2	2	63	1	0	0	18	0	0	NA	NA
B_H2_1213	B	2	2	57	1	0	0	14	0	0	NA	NA
B_H2_1214	B	2	1	63	1	0	0	49	0	0	NA	NA
B_H2_1215	B	2	1	73	2	45	1	256	0	0	NA	NA
B_H2_1216	B	2	1	64	1	0	0	10	0	0	NA	NA
B_H2_1217	B	2	2	60	1	0	0	14	0	0	NA	NA
B_H2_1218	B	2	1	31	3	3	0	6	0	0	NA	NA
B_H2_1219	B	2	1	75	2	19	0	8	0	0	NA	NA
B_H2_1220	B	2	2	71	1	0	0	11	0	0	NA	NA
B_H2_1221	B	2	1	60	2	20	0	58	0	0	NA	NA
B_H2_1222	B	2	1	71	1	0	0	9	0	0	NA	NA
B_H2_1223	B	2	2	67	1	0	0	10	0	0	NA	NA
B_H2_1224	B	2	1	48	1	0	0	11	0	0	NA	NA
B_H2_1225	B	2	2	69	1	0	0	13	0	0	NA	NA
B_H2_1226	B	2	2	66	1	0	0	15	0	0	NA	NA
B_H2_1227	B	2	1	66	2	19	0	16	0	0	NA	NA
B_H2_1228	B	2	2	40	1	0	0	17	0	0	NA	NA
B_H2_1229	B	2	2	43	1	0	0	11	0	0	NA	NA
B_H2_1230	B	2	2	23	1	0	0	18	0	0	NA	NA
B_H2_1231	B	2	2	64	1	0	0	23	0	0	NA	NA
B_H2_1232	B	2	2	45	1	0	0	19	0	0	NA	NA
B_H2_1233	B	2	2	71	1	0	0	25	0	0	NA	NA
B_H2_1234	B	2	2	59	1	0	0	27	0	0	NA	NA
B_H2_1235	B	2	1	43	1	0	0	28	0	0	NA	NA
B_H2_1236	B	2	2	59	1	0	0	31	0	0	NA	NA
B_H2_1237	B	2	2	28	1	0	0	8	0	0	NA	NA
B_H2_1238	B	2	1	58	3	23	0	6	0	0	NA	NA
B_H2_1239	B	2	1	56	2	30	1	10	0	0	NA	NA
B_H2_1240	B	2	1	26	1	0	0	11	0	0	NA	NA
B_H2_1241	B	2	2	48	1	0	0	13	0	0	NA	NA
B_H2_1242	B	2	1	49	2	14	0	16	0	0	NA	NA
B_H2_1243	B	2	2	54	1	0	0	20	0	0	NA	NA
B_H2_1244	B	2	1	50	1	0	0	22	0	0	NA	NA
B_H2_1245	B	2	1	57	3	15	0	24	0	0	NA	NA
B_H2_1246	B	2	1	63	3	9	0	5	0	0	NA	NA
B_H2_1247	B	2	1	63	2	30	1	31	0	0	NA	NA
B_H2_1248	B	2	1	75	2	20	0	676	3	0	NA	NA
B_H2_1249	B	2	2	64	1	0	0	19	1	0	NA	NA
B_H2_1250	B	2	2	65	1	0	0	27	0	0	NA	NA
B_H2_1251	B	2	2	61	1	0	0	28	0	0	NA	NA
B_H2_1252	B	2	1	25	1	0	0	29	0	0	NA	NA
B_H2_1253	B	2	2	45	1	0	0	31	0	0	NA	NA
B_H2_1254	B	2	2	71	1	0	0	32	0	0	NA	NA
B_H2_1255	B	2	1	27	2	20	0	26	0	0	NA	NA
B_H2_1256	B	2	1	42	2	3	0	10774	0	0	NA	NA
B_H2_1257	B	2	2	34	1	0	0	33	0	0	NA	NA
B_H2_1258	B	2	2	55	1	0	0	36	0	0	NA	NA
B_H2_1259	B	2	2	49	1	0	0	37	0	0	NA	NA
B_H2_1260	B	2	1	37	1	0	0	38	0	0	NA	NA
B_H2_1261	B	2	2	63	1	0	0	40	0	0	NA	NA
B_H2_1262	B	2	1	49	2	2	0	41	0	0	NA	NA
B_H2_1263	B	2	1	43	2	20	0	42	0	0	NA	NA
B_H2_1264	B	2	1	58	1	0	0	43	0	0	NA	NA
B_H2_1265	B	2	2	65	1	0	0	45	0	0	NA	NA
B_H2_1266	B	2	2	68	1	0	0	46	0	0	NA	NA
B_H2_1267	B	2	1	54	3	10	0	48	0	0	NA	NA
B_H2_1268	B	2	2	53	1	0	0	49	0	0	NA	NA
B_H2_1269	B	2	2	41	1	0	0	50	0	0	NA	NA
B_H2_1270	B	2	2	79	1	0	0	51	0	0	NA	NA
B_H2_1271	B	2	2	38	1	0	0	53	0	0	NA	NA
B_H2_1272	B	2	2	73	1	0	0	56	0	0	NA	NA
B_H2_1273	B	2	2	59	1	0	0	254	0	0	NA	NA
B_H2_1274	B	2	1	36	1	0	0	5	0	0	NA	NA
B_H2_1275	B	2	1	56	1	0	0	8	0	0	NA	NA
B_H2_1276	B	2	1	34	3	12	0	10	0	0	NA	NA
B_H2_1277	B	2	2	79	1	0	0	11	0	0	NA	NA
B_H2_1278	B	2	2	33	1	0	0	13	0	0	NA	NA
B_H2_1279	B	2	2	87	1	0	0	15	0	0	NA	NA
B_H2_1280	B	2	2	61	1	0	0	17	0	0	NA	NA
B_H2_1281	B	2	2	33	1	0	0	18	0	0	NA	NA
B_H2_1282	B	2	1	59	3	10	0	20	0	0	NA	NA
B_H2_1283	B	2	2	47	1	0	0	21	0	0	NA	NA
B_H2_1284	B	2	2	63	1	0	0	23	0	0	NA	NA
B_H2_1285	B	2	2	69	1	0	0	24	0	0	NA	NA
B_H2_1286	B	2	1	73	1	0	0	26	0	0	NA	NA
B_H2_1287	B	2	1	63	2	5	0	27	0	0	NA	NA
B_H2_1288	B	2	1	35	1	0	0	29	0	0	NA	NA
B_H2_1289	B	2	2	37	2	1	0	30	0	0	NA	NA
B_H2_1290	B	2	2	60	1	0	0	33	0	0	NA	NA
B_H2_1291	B	2	1	62	3	35	1	35	0	0	NA	NA
B_H2_1292	B	2	1	63	2	30	1	36	0	0	NA	NA
B_H2_1293	B	2	1	43	1	0	0	38	0	0	NA	NA
B_H2_1294	B	2	2	57	1	0	0	40	0	0	NA	NA
B_H2_1295	B	2	1	76	3	17	0	49	1	0	NA	NA
B_H2_1296	B	2	1	44	3	24	0	9	0	0	NA	NA
B_H2_1297	B	2	1	51	3	15	0	654	0	0	NA	NA
B_H2_1298	B	2	2	40	1	0	0	975	0	0	NA	NA
B_H2_1299	B	2	2	54	1	0	0	9	0	0	NA	NA
B_H2_1300	B	2	1	51	1	0	0	11	0	0	NA	NA
B_H2_1301	B	2	1	80	2	28	0	136	0	0	NA	NA
B_H2_1302	B	2	1	71	1	0	0	377	0	0	NA	NA
B_H2_1303	B	2	1	62	3	25	0	976	3	1	NA	NA
B_H2_1304	B	2	1	47	2	20	0	12	0	0	NA	NA
B_H2_1305	B	2	2	63	1	0	0	33	0	0	NA	NA
B_H2_1306	B	2	2	46	1	0	0	40	0	0	NA	NA
B_H2_1307	B	2	1	61	2	20	0	42	0	0	NA	NA
B_H2_1308	B	2	2	60	3	20	0	47	0	0	NA	NA
B_H2_1309	B	2	1	67	2	44	1	28	1	0	NA	NA
B_H2_1310	B	2	1	61	2	35	1	7	0	0	NA	NA
B_H2_1311	B	2	1	78	2	5	0	11	0	0	NA	NA
B_H2_1312	B	2	2	54	1	0	0	33	0	0	NA	NA
B_H2_1313	B	2	1	69	1	0	0	28	1	0	NA	NA
B_H2_1314	B	2	2	59	1	0	0	9	0	0	NA	NA
B_H2_1315	B	2	2	74	1	0	0	11	0	0	NA	NA
B_H2_1316	B	2	2	40	2	8	0	7	0	0	NA	NA
B_H2_1317	B	2	2	73	1	0	0	12	0	0	NA	NA
B_H2_1318	B	2	1	49	1	0	0	15	0	0	NA	NA
B_H2_1319	B	2	2	70	1	0	0	28	0	0	NA	NA
B_H2_1320	B	2	2	67	1	0	0	16	0	0	NA	NA
B_H2_1321	B	2	2	61	1	0	0	19	0	0	NA	NA
B_H2_1322	B	2	2	33	1	0	0	23	0	0	NA	NA
B_H2_1323	B	2	2	52	1	0	0	46	0	0	NA	NA
B_H2_1324	B	2	2	71	1	0	0	494	0	0	NA	NA
B_H2_1325	B	2	2	67	1	0	0	17	1	0	NA	NA
B_H2_1326	B	2	2	69	1	0	0	5509	1	0	NA	NA
B_H2_1327	B	2	1	40	1	0	0	5476	0	0	NA	NA
B_H2_1328	B	2	2	76	1	0	0	21	0	0	NA	NA
B_H2_1329	B	2	2	45	1	0	0	10	0	0	NA	NA
B_H2_1330	B	2	1	53	1	0	0	11	0	0	NA	NA
B_H2_1331	B	2	2	63	1	0	0	12	0	0	NA	NA
B_H2_1332	B	2	1	75	1	0	0	14	0	0	NA	NA
B_H2_1333	B	2	2	53	1	0	0	15	0	0	NA	NA
B_H2_1334	B	2	2	49	1	0	0	16	0	0	NA	NA
B_H2_1335	B	2	1	52	3	19	0	15	0	0	NA	NA
B_H2_1336	B	2	2	49	1	0	0	17	0	0	NA	NA
B_H2_1337	B	2	2	29	1	0	0	195	0	0	NA	NA
B_H2_1338	B	2	2	66	1	0	0	5	0	0	NA	NA
B_H2_1339	B	2	2	44	1	0	0	21	0	0	NA	NA
B_H2_1340	B	2	2	77	1	0	0	7	0	0	NA	NA
B_H2_1341	B	2	2	51	1	0	0	8	0	0	NA	NA
B_H2_1342	B	2	1	65	1	0	0	29	0	0	NA	NA
B_H2_1343	B	2	2	49	1	0	0	263	0	0	NA	NA
B_H2_1344	B	2	2	54	1	0	0	9	0	0	NA	NA
B_H2_1345	B	2	2	47	1	0	0	20	1	0	NA	NA
B_H2_1346	B	2	1	67	3	26	0	10	0	0	NA	NA
B_H2_1347	B	2	1	74	2	1	0	11	0	0	NA	NA
B_H2_1348	B	2	1	60	2	20	0	3338	1	1	NA	NA
B_H2_1349	B	2	1	47	3	23	0	11	0	0	NA	NA
B_H2_1350	B	2	1	64	2	7	0	13	0	0	NA	NA
B_H2_1351	B	2	1	44	1	0	0	14	0	0	NA	NA
B_H2_1352	B	2	1	49	2	3	0	25	0	0	NA	NA
B_H2_1353	B	2	2	60	1	0	0	13	0	0	NA	NA
B_H2_1354	B	2	1	71	2	20	0	8	0	0	NA	NA
B_H2_1355	B	2	1	73	3	18	0	10	0	0	NA	NA
B_H2_1356	B	2	2	76	1	0	0	11	0	0	NA	NA
B_H2_1357	B	2	2	31	1	0	0	12	0	0	NA	NA
B_H2_1358	B	2	1	56	2	10	0	13	0	0	NA	NA
B_H2_1359	B	2	2	67	1	0	0	15	0	0	NA	NA
B_H2_1360	B	2	1	65	3	30	1	19	0	0	NA	NA
B_H2_1361	B	2	2	59	2	30	1	9	0	0	NA	NA
B_H2_1362	B	2	2	45	1	0	0	32	0	0	NA	NA
B_H2_1363	B	2	1	79	3	17	0	41	2	0	NA	NA
B_H2_1364	B	2	2	73	1	0	0	10	0	0	NA	NA
B_H2_1365	B	2	2	80	1	0	0	14	0	0	NA	NA
B_H2_1366	B	2	1	49	3	10	0	15	0	0	NA	NA
B_H2_1367	B	2	2	65	1	0	0	16	0	0	NA	NA
B_H2_1368	B	2	2	57	1	0	0	19	0	0	NA	NA
B_H2_1369	B	2	1	75	1	0	0	26	1	0	NA	NA
B_H2_1370	B	2	2	61	1	0	0	8	0	0	NA	NA
B_H2_1371	B	2	2	37	1	0	0	10	0	0	NA	NA
B_H2_1372	B	2	2	49	1	0	0	9	0	0	NA	NA
B_H2_1373	B	2	1	61	2	4	0	10	0	0	NA	NA
B_H2_1374	B	2	1	32	3	6	0	15	0	0	NA	NA
B_H2_1375	B	2	1	64	3	20	0	17	0	0	NA	NA
B_H2_1376	B	2	1	39	2	9	0	18	0	0	NA	NA
B_H2_1377	B	2	2	60	1	0	0	473	0	0	NA	NA
B_H2_1378	B	2	1	61	3	40	1	75	3	1	NA	NA
B_H2_1379	B	2	1	43	1	0	0	83	0	0	NA	NA
B_H2_1380	B	2	1	65	2	10	0	85	0	0	NA	NA
B_H2_1381	B	2	2	60	1	0	0	11	0	0	NA	NA
B_H2_1382	B	2	2	47	1	0	0	88	0	0	NA	NA
B_H2_1383	B	2	1	45	1	0	0	90	0	0	NA	NA
B_H2_1384	B	2	2	38	3	15	0	92	0	0	NA	NA
B_H2_1385	B	2	2	59	1	0	0	14	0	0	NA	NA
B_H2_1386	B	2	1	39	1	0	0	1376	0	0	NA	NA
B_H2_1387	B	2	1	65	2	30	1	27	0	0	NA	NA
B_H2_1388	B	2	1	63	2	13	0	17	1	0	NA	NA
B_H2_1389	B	2	1	77	2	17	0	9	0	0	NA	NA
B_H2_1390	B	2	1	57	1	0	0	26	0	0	NA	NA
B_H2_1391	B	2	2	64	1	0	0	27	0	0	NA	NA
B_H2_1392	B	2	2	63	1	0	0	22	0	0	NA	NA
B_H2_1393	B	2	1	57	2	30	1	25	1	0	NA	NA
B_H2_1394	B	2	1	46	2	10	0	30	0	0	NA	NA
B_H2_1395	B	2	1	47	3	20	0	36	0	0	NA	NA
B_H2_1396	B	2	2	55	1	0	0	52	0	0	NA	NA
B_H2_1397	B	2	1	53	2	23	0	53	0	0	NA	NA
B_H2_1398	B	2	1	69	3	6	0	54	0	0	NA	NA
B_H2_1399	B	2	1	38	1	0	0	265	0	0	NA	NA
B_H2_1400	B	2	2	56	1	0	0	85	0	0	NA	NA
B_H2_1401	B	2	1	39	3	14	0	12	0	0	NA	NA
B_H2_1402	B	2	2	51	1	0	0	19	1	0	NA	NA
B_H2_1403	B	2	1	56	2	13	0	28	0	0	NA	NA
B_H2_1404	B	2	2	69	1	0	0	29	0	0	NA	NA
B_H2_1405	B	2	1	53	1	0	0	31	0	0	NA	NA
B_H2_1406	B	2	2	57	1	0	0	33	0	0	NA	NA
B_H2_1407	B	2	1	55	2	30	1	34	0	0	NA	NA
B_H2_1408	B	2	2	53	1	0	0	224	0	0	NA	NA
B_H2_1409	B	2	1	71	2	30	1	64	1	0	NA	NA
B_H2_1410	B	2	1	53	3	45	1	14	0	0	NA	NA
B_H2_1411	B	2	2	75	1	0	0	11	0	0	NA	NA
B_H2_1412	B	2	2	77	1	0	0	18	0	0	NA	NA
B_H2_1413	B	2	2	46	1	0	0	20	0	0	NA	NA
B_H2_1414	B	2	1	60	2	4	0	25	0	0	NA	NA
B_H2_1415	B	2	1	67	2	15	0	26	0	0	NA	NA
B_H2_1416	B	2	1	49	3	23	0	28	0	0	NA	NA
B_H2_1417	B	2	2	41	1	0	0	30	0	0	NA	NA
B_H2_1418	B	2	2	55	1	0	0	16	0	0	NA	NA
B_H2_1419	B	2	2	51	2	2	0	31	0	0	NA	NA
B_H2_1420	B	2	2	28	1	0	0	33	0	0	NA	NA
B_H2_1421	B	2	1	65	3	25	0	52	0	0	NA	NA
B_H2_1422	B	2	2	45	1	0	0	12	0	0	NA	NA
B_H2_1423	B	2	2	25	1	0	0	14	0	0	NA	NA
B_H2_1424	B	2	1	39	1	0	0	15	0	0	NA	NA
B_H2_1425	B	2	2	63	1	0	0	213	0	0	NA	NA
B_H2_1426	B	2	2	73	1	0	0	20	1	0	NA	NA
B_H2_1427	B	2	1	46	2	5	0	31	0	0	NA	NA
B_H2_1428	B	2	2	43	1	0	0	16	1	0	NA	NA
B_H2_1429	B	2	2	51	2	20	0	18	0	0	NA	NA
B_H2_1430	B	2	1	41	1	0	0	54	0	0	NA	NA
B_H2_1431	B	2	1	64	2	30	1	21	0	0	NA	NA
B_H2_1432	B	2	2	59	1	0	0	24	0	0	NA	NA
B_H2_1433	B	2	2	45	1	0	0	11	0	0	NA	NA
B_H2_1434	B	2	1	47	3	25	0	14	0	0	NA	NA
B_H2_1435	B	2	1	65	2	2	0	16	0	0	NA	NA
B_H2_1436	B	2	1	43	2	4	0	18	0	0	NA	NA
B_H2_1437	B	2	1	43	3	8	0	20	0	0	NA	NA
B_H2_1438	B	2	2	55	1	0	0	22	0	0	NA	NA
B_H2_1439	B	2	2	67	1	0	0	27	0	0	NA	NA
B_H2_1440	B	2	2	65	1	0	0	46	0	0	NA	NA
B_H2_1441	B	2	1	62	2	20	0	11	0	0	NA	NA
B_H2_1442	B	2	1	59	3	15	0	299	0	0	NA	NA
B_H2_1443	B	2	1	71	3	2	0	26	3	0	NA	NA
B_H2_1444	B	2	2	40	1	0	0	17	0	0	NA	NA
B_H2_1445	B	2	2	67	1	0	0	15	0	0	NA	NA
B_H2_1446	B	2	2	25	1	0	0	8	0	0	NA	NA
B_H2_1447	B	2	1	39	3	10	0	10	0	0	NA	NA
B_H2_1448	B	2	2	65	1	0	0	16	0	0	NA	NA
B_H2_1449	B	2	2	61	1	0	0	17	0	0	NA	NA
B_H2_1450	B	2	1	63	2	10	0	19	0	0	NA	NA
B_H2_1451	B	2	2	27	1	0	0	22	0	0	NA	NA
B_H2_1452	B	2	2	59	1	0	0	27	1	0	NA	NA
B_H2_1453	B	2	1	59	2	15	0	11	0	0	NA	NA
B_H2_1454	B	2	1	56	2	45	1	13	0	0	NA	NA
B_H2_1455	B	2	1	54	1	0	0	14	0	0	NA	NA
B_H2_1456	B	2	1	50	3	5	0	16	0	0	NA	NA
B_H2_1457	B	2	1	54	2	20	0	17	0	0	NA	NA
B_H2_1458	B	2	2	58	1	0	0	19	0	0	NA	NA
B_H2_1459	B	2	1	35	2	2	0	42	0	0	NA	NA
B_H2_1460	B	2	1	47	1	0	0	15	1	0	NA	NA
B_H2_1461	B	2	1	49	1	0	0	20	0	0	NA	NA
B_H2_1462	B	2	2	52	1	0	0	22	0	0	NA	NA
B_H2_1463	B	2	1	38	2	20	0	24	0	0	NA	NA
B_H2_1464	B	2	1	71	2	25	0	45	0	0	NA	NA
B_H2_1465	B	2	1	75	1	0	0	10	0	0	NA	NA
B_H2_1466	B	2	1	68	2	4	0	11	0	0	NA	NA
B_H2_1467	B	2	2	45	1	0	0	22	0	0	NA	NA
B_H2_1468	B	2	2	41	1	0	0	12	0	0	NA	NA
B_H2_1469	B	2	2	61	1	0	0	14	0	0	NA	NA
B_H2_1470	B	2	1	54	1	0	0	16	0	0	NA	NA
B_H2_1471	B	2	2	36	1	0	0	30	0	0	NA	NA
B_H2_1472	B	2	2	49	1	0	0	20	0	0	NA	NA
B_H2_1473	B	2	1	59	3	1	0	22	0	0	NA	NA
B_H2_1474	B	2	2	71	1	0	0	23	0	0	NA	NA
B_H2_1475	B	2	2	55	1	0	0	25	0	0	NA	NA
B_H2_1476	B	2	2	37	1	0	0	31	0	0	NA	NA
B_H2_1477	B	2	2	57	1	0	0	27	0	0	NA	NA
B_H2_1478	B	2	2	66	1	0	0	32	0	0	NA	NA
B_H2_1479	B	2	2	55	1	0	0	33	0	0	NA	NA
B_H2_1480	B	2	2	61	1	0	0	37	0	0	NA	NA
B_H2_1481	B	2	2	75	1	0	0	10	0	0	NA	NA
B_H2_1482	B	2	2	50	1	0	0	11	0	0	NA	NA
B_H2_1483	B	2	2	49	1	0	0	13	0	0	NA	NA
B_H2_1484	B	2	2	53	1	0	0	6	0	0	NA	NA
B_H2_1485	B	2	2	29	2	0	0	14	0	0	NA	NA
B_H2_1486	B	2	1	43	2	6	0	15	0	0	NA	NA
B_H2_1487	B	2	2	41	1	0	0	17	0	0	NA	NA
B_H2_1488	B	2	1	37	3	20	0	20	0	0	NA	NA
B_H2_1489	B	2	2	38	3	3	0	14	0	0	NA	NA
B_H2_1490	B	2	2	35	1	0	0	161	0	0	NA	NA
B_H2_1491	B	2	1	41	3	21	0	16	0	0	NA	NA
B_H2_1492	B	2	1	63	2	60	1	20	0	0	NA	NA
B_H2_1493	B	2	2	69	1	0	0	27	3	1	NA	NA
B_H2_1494	B	2	2	41	1	0	0	23	0	0	NA	NA
B_H2_1495	B	2	2	56	1	0	0	24	0	0	NA	NA
B_H2_1496	B	2	2	61	1	0	0	29	0	0	NA	NA
B_H2_1497	B	2	1	60	2	30	1	44	0	0	NA	NA
B_H2_1498	B	2	2	37	1	0	0	223	0	0	NA	NA
B_H2_1499	B	2	2	73	1	0	0	82	3	1	NA	NA
B_H2_1500	B	2	2	59	1	0	0	52	0	0	NA	NA
B_H2_1501	B	2	1	53	1	0	0	883	0	0	NA	NA
B_H2_1502	B	2	1	59	1	0	0	54	0	0	NA	NA
B_H2_1503	B	2	2	61	1	0	0	56	0	0	NA	NA
B_H2_1504	B	2	2	73	1	0	0	63	0	0	NA	NA
B_H2_1505	B	2	2	64	1	0	0	65	0	0	NA	NA
B_H2_1506	B	2	2	37	1	0	0	53	3	0	NA	NA
B_H2_1507	B	2	2	59	1	0	0	399	0	0	NA	NA
B_H2_1508	B	2	2	65	1	0	0	890	0	0	NA	NA
B_H2_1509	B	2	1	47	3	13	0	4194	0	0	NA	NA
B_H2_1510	B	2	1	75	2	20	0	4104	3	0	NA	NA
B_H2_1511	B	2	2	71	1	0	0	3247	0	0	NA	NA
B_H2_1512	B	2	1	86	2	15	0	8	0	0	NA	NA
B_H2_1513	B	2	2	52	1	0	0	31	0	0	NA	NA
B_H2_1514	B	2	1	45	2	13	0	10	0	0	NA	NA
B_H2_1515	B	2	1	59	3	2	0	13	0	0	NA	NA
B_H2_1516	B	2	2	38	2	20	0	33	0	0	NA	NA
B_H2_1517	B	2	1	72	2	10	0	3267	1	1	NA	NA
B_H2_1518	B	2	2	57	1	0	0	7	0	0	NA	NA
B_H2_1519	B	2	1	39	3	13	0	35	0	0	NA	NA
B_H2_1520	B	2	2	37	1	0	0	39	0	0	NA	NA
B_H2_1521	B	2	2	59	1	0	0	9	0	0	NA	NA
B_H2_1522	B	2	2	53	1	0	0	10	0	0	NA	NA
B_H2_1523	B	2	2	51	1	0	0	41	0	0	NA	NA
B_H2_1524	B	2	2	59	1	0	0	31	0	0	NA	NA
B_H2_1525	B	2	2	37	1	0	0	18	0	0	NA	NA
B_H2_1526	B	2	2	35	1	0	0	20	0	0	NA	NA
B_H2_1527	B	2	1	61	3	26	0	21	0	0	NA	NA
B_H2_1528	B	2	2	41	1	0	0	1415	0	0	NA	NA
B_H2_1529	B	2	1	58	2	30	1	24	0	0	NA	NA
B_H2_1530	B	2	2	48	1	0	0	26	0	0	NA	NA
B_H2_1531	B	2	1	32	2	10	0	1744	0	0	NA	NA
B_H2_1532	B	2	2	55	1	0	0	27	0	0	NA	NA
B_H2_1533	B	2	2	38	1	0	0	30	0	0	NA	NA
B_H2_1534	B	2	2	59	1	0	0	1891	3	0	NA	NA
B_H2_1535	B	2	2	54	1	0	0	2350	0	0	NA	NA
B_H2_1536	B	2	2	67	1	0	0	26	1	0	NA	NA
B_H2_1537	B	2	1	65	2	30	1	20	1	0	NA	NA
B_H2_1538	B	2	1	64	2	20	0	7	0	0	NA	NA
B_H2_1539	B	2	1	58	1	0	0	9	0	0	NA	NA
B_H2_1540	B	2	2	61	1	0	0	11	0	0	NA	NA
B_H2_1541	B	2	1	62	2	15	0	34	0	0	NA	NA
B_H2_1542	B	2	2	61	1	0	0	22	0	0	NA	NA
B_H2_1543	B	2	1	44	1	0	0	23	0	0	NA	NA
B_H2_1544	B	2	1	40	3	20	0	25	0	0	NA	NA
B_H2_1545	B	2	2	31	1	0	0	27	0	0	NA	NA
B_H2_1546	B	2	2	60	1	0	0	30	0	0	NA	NA
B_H2_1547	B	2	1	62	3	40	1	32	0	0	NA	NA
B_H2_1548	B	2	2	33	1	0	0	33	0	0	NA	NA
B_H2_1549	B	2	2	33	1	0	0	37	0	0	NA	NA
B_H2_1550	B	2	2	63	1	0	0	13	0	0	NA	NA
B_H2_1551	B	2	1	69	2	8	0	67	3	1	NA	NA
B_H2_1552	B	2	1	59	3	20	0	40	0	0	NA	NA
B_H2_1553	B	2	1	72	2	40	1	23	3	0	NA	NA
B_H2_1554	B	2	2	70	1	0	0	7	0	0	NA	NA
B_H2_1555	B	2	1	53	1	0	0	10	0	0	NA	NA
B_H2_1556	B	2	1	31	2	1	0	12	0	0	NA	NA
B_H2_1557	B	2	1	69	2	10	0	76	1	1	NA	NA
B_H2_1558	B	2	2	65	1	0	0	11	0	0	NA	NA
B_H2_1559	B	2	2	59	1	0	0	13	0	0	NA	NA
B_H2_1560	B	2	1	73	2	10	0	15	0	0	NA	NA
B_H2_1561	B	2	2	67	1	0	0	19	0	0	NA	NA
B_H2_1562	B	2	2	67	1	0	0	46	1	0	NA	NA
B_H2_1563	B	2	1	80	1	0	0	65	3	0	NA	NA
B_H2_1564	B	2	2	41	1	0	0	15	0	0	NA	NA
B_H2_1565	B	2	2	57	1	0	0	81	0	0	NA	NA
B_H2_1566	B	2	1	58	3	20	0	18	0	0	NA	NA
B_H2_1567	B	2	2	75	1	0	0	10294	3	0	NA	NA
B_H2_1568	B	2	2	61	3	3	0	31	0	0	NA	NA
B_H2_1569	B	2	2	61	1	0	0	35	0	0	NA	NA
B_H2_1570	B	2	1	73	2	23	0	18	0	0	NA	NA
B_H2_1571	B	2	1	73	2	3	0	8	0	0	NA	NA
B_H2_1572	B	2	1	53	2	3	0	11	0	0	NA	NA
B_H2_1573	B	2	1	71	2	40	1	92	3	0	NA	NA
B_H2_1574	B	2	2	71	1	0	0	8	0	0	NA	NA
B_H2_1575	B	2	1	52	3	30	1	13	0	0	NA	NA
B_H2_1576	B	2	2	61	1	0	0	16	0	0	NA	NA
B_H2_1577	B	2	2	50	1	0	0	17	0	0	NA	NA
B_H2_1578	B	2	1	35	2	9	0	21	0	0	NA	NA
B_H2_1579	B	2	2	71	1	0	0	24	0	0	NA	NA
B_H2_1580	B	2	2	41	1	0	0	42	0	0	NA	NA
B_H2_1581	B	2	2	64	1	0	0	64	2	1	NA	NA
B_H2_1582	B	2	2	63	1	0	0	71	0	0	NA	NA
B_H2_1583	B	2	2	68	1	0	0	21	0	0	NA	NA
B_H2_1584	B	2	1	45	3	2	0	149	0	0	NA	NA
B_H2_1585	B	2	2	43	1	0	0	68	3	1	NA	NA
B_H2_1586	B	2	2	65	1	0	0	75	0	0	NA	NA
B_H2_1587	B	2	1	48	2	7	0	78	0	0	NA	NA
B_H2_1588	B	2	1	73	1	0	0	36	1	0	NA	NA
B_H2_1589	B	2	2	52	1	0	0	13	0	0	NA	NA
B_H2_1590	B	2	2	49	1	0	0	16	0	0	NA	NA
B_H2_1591	B	2	1	44	1	0	0	21	0	0	NA	NA
B_H2_1592	B	2	2	58	1	0	0	23	0	0	NA	NA
B_H2_1593	B	2	2	77	1	0	0	37	0	0	NA	NA
B_H2_1594	B	2	2	38	1	0	0	24	0	0	NA	NA
B_H2_1595	B	2	1	42	2	4	0	26	0	0	NA	NA
B_H2_1596	B	2	2	23	3	1	0	34	0	0	NA	NA
B_H2_1597	B	2	2	47	1	0	0	26	0	0	NA	NA
B_H2_1598	B	2	1	36	1	0	0	36	0	0	NA	NA
B_H2_1599	B	2	2	77	1	0	0	1306	0	0	NA	NA
B_H2_1600	B	2	2	57	1	0	0	40	3	0	NA	NA
B_H2_1601	B	2	1	49	3	30	1	30	0	0	NA	NA
B_H2_1602	B	2	1	55	3	30	1	81	0	0	NA	NA
B_H2_1603	B	2	2	69	1	0	0	40	1	0	NA	NA
B_H2_1604	B	2	1	49	1	0	0	12	0	0	NA	NA
B_H2_1605	B	2	2	69	1	0	0	23	0	0	NA	NA
B_H2_1606	B	2	2	52	1	0	0	25	0	0	NA	NA
B_H2_1607	B	2	1	65	1	0	0	27	0	0	NA	NA
B_H2_1608	B	2	2	36	1	0	0	4520	0	0	NA	NA
B_H2_1609	B	2	1	58	3	20	0	56	0	0	NA	NA
B_H2_1610	B	2	1	47	2	20	0	46	1	0	NA	NA
B_H2_1611	B	2	2	51	1	0	0	53	0	0	NA	NA
B_H2_1612	B	2	1	46	2	12	0	61	0	0	NA	NA
B_H2_1613	B	2	2	57	1	0	0	69	0	0	NA	NA
B_H2_1615	B	2	2	28	1	0	0	22	0	0	NA	NA
B_H2_1616	B	2	2	61	1	0	0	42	0	0	NA	NA
B_H2_1617	B	2	1	33	3	10	0	242	0	0	NA	NA
B_H2_1618	B	2	2	62	1	0	0	17	0	0	NA	NA
B_H2_1619	B	2	1	38	3	20	0	19	0	0	NA	NA
B_H2_1620	B	2	2	40	1	0	0	20	0	0	NA	NA
B_H2_1621	B	2	2	53	1	0	0	22	0	0	NA	NA
B_H2_1622	B	2	2	52	1	0	0	23	0	0	NA	NA
B_H2_1623	B	2	1	37	3	8	0	24	0	0	NA	NA
B_H2_1624	B	2	1	65	2	30	1	24	1	0	NA	NA
B_H2_1625	B	2	1	43	2	1	0	9	0	0	NA	NA
B_H2_1626	B	2	1	74	1	0	0	11	0	0	NA	NA
B_H2_1627	B	2	2	41	3	20	0	26	0	0	NA	NA
B_H2_1628	B	2	2	67	1	0	0	12	0	0	NA	NA
B_H2_1629	B	2	2	72	1	0	0	153	0	0	NA	NA
B_H2_1630	B	2	1	43	3	17	0	27	0	0	NA	NA
B_H2_1631	B	2	2	53	1	0	0	14	0	0	NA	NA
B_H2_1632	B	2	2	64	1	0	0	16	0	0	NA	NA
B_H2_1633	B	2	1	30	2	1	0	17	0	0	NA	NA
B_H2_1634	B	2	2	67	1	0	0	93	0	0	NA	NA
B_H2_1635	B	2	2	67	1	0	0	646	0	0	NA	NA
B_H2_1636	B	2	2	74	1	0	0	24	1	0	NA	NA
B_H2_1637	B	2	1	37	1	0	0	8	0	0	NA	NA
B_H2_1638	B	2	1	62	1	0	0	9	0	0	NA	NA
B_H2_1639	B	2	2	74	1	0	0	10	0	0	NA	NA
B_H2_1640	B	2	1	63	3	68	1	29	0	0	NA	NA
B_H2_1641	B	2	1	40	3	23	0	11	0	0	NA	NA
B_H2_1642	B	2	1	41	3	20	0	20	0	0	NA	NA
B_H2_1643	B	2	2	55	1	0	0	58	3	0	NA	NA
B_H2_1644	B	2	1	57	3	40	1	50	0	0	NA	NA
B_H2_1645	B	2	1	41	1	0	0	52	0	0	NA	NA
B_H2_1646	B	2	2	63	1	0	0	31	0	0	NA	NA
B_H2_1647	B	2	2	47	1	0	0	733	3	1	NA	NA
B_H2_1648	B	2	1	68	2	8	0	38	1	0	NA	NA
B_H2_1649	B	2	2	63	1	0	0	280	3	0	NA	NA
B_H2_1650	B	2	2	47	1	0	0	7	0	0	NA	NA
B_H2_1651	B	2	1	68	2	5	0	32	0	0	NA	NA
B_H2_1652	B	2	2	74	1	0	0	10	0	0	NA	NA
B_H2_1653	B	2	1	39	3	20	0	35	0	0	NA	NA
B_H2_1654	B	2	1	67	1	0	0	14	0	0	NA	NA
B_H2_1655	B	2	1	57	2	5	0	16	0	0	NA	NA
B_H2_1656	B	2	2	57	1	0	0	16	0	0	NA	NA
B_H2_1657	B	2	2	51	1	0	0	18	0	0	NA	NA
B_H2_1658	B	2	1	73	1	0	0	26	0	0	NA	NA
B_H2_1659	B	2	2	61	1	0	0	28	0	0	NA	NA
B_H2_1660	B	2	2	42	3	20	0	10	0	0	NA	NA
B_H2_1661	B	2	1	65	2	30	1	33	0	0	NA	NA
B_H2_1662	B	2	2	63	1	0	0	13	0	0	NA	NA
B_H2_1663	B	2	2	55	1	0	0	64	0	0	NA	NA
B_H2_1664	B	2	2	45	1	0	0	14	0	0	NA	NA
B_H2_1665	B	2	2	59	1	0	0	64	0	0	NA	NA
B_H2_1666	B	2	2	60	1	0	0	16	0	0	NA	NA
B_H2_1667	B	2	1	42	3	25	0	17	0	0	NA	NA
B_H2_1668	B	2	1	20	3	5	0	66	0	0	NA	NA
B_H2_1669	B	2	1	23	1	0	0	67	0	0	NA	NA
B_H2_1670	B	2	2	81	1	0	0	322	0	0	NA	NA
B_H2_1671	B	2	2	52	1	0	0	7	0	0	NA	NA
B_H2_1672	B	2	1	61	3	40	1	8	0	0	NA	NA
B_H2_1673	B	2	2	55	1	0	0	11	0	0	NA	NA
B_H2_1674	B	2	2	73	1	0	0	31	1	0	NA	NA
B_H2_1675	B	2	2	25	1	0	0	14	0	0	NA	NA
B_H2_1676	B	2	1	52	3	31	1	19	0	0	NA	NA
B_H2_1677	B	2	1	63	2	9	0	54	3	0	NA	NA
B_H2_1678	B	2	2	66	1	0	0	69	0	0	NA	NA
B_H2_1679	B	2	1	49	3	25	0	71	0	0	NA	NA
B_H2_1680	B	2	2	69	1	0	0	74	0	0	NA	NA
B_H2_1681	B	2	1	57	2	30	1	15	0	0	NA	NA
B_H2_1682	B	2	1	45	2	1	0	16	0	0	NA	NA
B_H2_1683	B	2	2	64	1	0	0	21	0	0	NA	NA
B_H2_1684	B	2	2	63	1	0	0	24	0	0	NA	NA
B_H2_1685	B	2	1	47	2	10	0	25	0	0	NA	NA
B_H2_1686	B	2	2	49	1	0	0	1639	0	0	NA	NA
B_H2_1687	B	2	1	72	1	0	0	13	0	0	NA	NA
B_H2_1688	B	2	1	47	2	40	1	15	0	0	NA	NA
B_H2_1689	B	2	2	65	1	0	0	18	0	0	NA	NA
B_H2_1690	B	2	2	71	1	0	0	20	0	0	NA	NA
B_H2_1691	B	2	2	63	1	0	0	21	0	0	NA	NA
B_H2_1692	B	2	1	56	2	30	1	23	0	0	NA	NA
B_H2_1693	B	2	1	73	2	5	0	25	0	0	NA	NA
B_H2_1694	B	2	2	50	1	0	0	21	0	0	NA	NA
B_H2_1695	B	2	1	58	1	0	0	3320	0	0	NA	NA
B_H2_1696	B	2	1	52	1	0	0	61	2	0	NA	NA
B_H2_1697	B	2	1	51	1	0	0	27	0	0	NA	NA
B_H2_1698	B	2	2	61	1	0	0	10	0	0	NA	NA
B_H2_1699	B	2	1	38	2	10	0	12	0	0	NA	NA
B_H2_1700	B	2	1	61	1	0	0	29	0	0	NA	NA
B_H2_1701	B	2	2	60	1	0	0	14	0	0	NA	NA
B_H2_1702	B	2	1	42	2	6	0	15	0	0	NA	NA
B_H2_1703	B	2	1	67	2	20	0	17	0	0	NA	NA
B_H2_1704	B	2	2	39	1	0	0	24	0	0	NA	NA
B_H2_1705	B	2	1	60	3	18	0	15	0	0	NA	NA
B_H2_1706	B	2	1	66	2	10	0	17	0	0	NA	NA
B_H2_1707	B	2	2	39	1	0	0	19	0	0	NA	NA
B_H2_1708	B	2	2	71	1	0	0	20	0	0	NA	NA
B_H2_1709	B	2	1	62	1	0	0	27	0	0	NA	NA
B_H2_1710	B	2	2	41	1	0	0	37	3	1	NA	NA
B_H2_1711	B	2	2	69	1	0	0	30	0	0	NA	NA
B_H2_1712	B	2	1	47	1	0	0	31	0	0	NA	NA
B_H2_1713	B	2	1	49	2	14	0	9	0	0	NA	NA
B_H2_1714	B	2	1	52	1	0	0	33	0	0	NA	NA
B_H2_1715	B	2	2	67	1	0	0	34	0	0	NA	NA
B_H2_1716	B	2	2	51	1	0	0	257	0	0	NA	NA
B_H2_1717	B	2	1	71	2	33	1	17	0	0	NA	NA
B_H2_1718	B	2	2	68	1	0	0	16	0	0	NA	NA
B_H2_1719	B	2	1	64	2	30	1	13	0	0	NA	NA
B_H2_1720	B	2	2	48	1	0	0	18	0	0	NA	NA
B_H2_1721	B	2	1	58	2	19	0	20	0	0	NA	NA
B_H2_1722	B	2	2	61	1	0	0	13	3	0	NA	NA
B_H2_1723	B	2	1	59	3	40	1	21	0	0	NA	NA
B_H2_1724	B	2	1	25	1	0	0	22	0	0	NA	NA
B_H2_1725	B	2	2	56	2	5	0	23	0	0	NA	NA
B_H2_1726	B	2	2	50	1	0	0	175	0	0	NA	NA
B_H2_1727	B	2	2	71	1	0	0	13	0	0	NA	NA
B_H2_1728	B	2	2	79	1	0	0	31	0	0	NA	NA
B_H2_1729	B	2	2	58	3	5	0	47	3	0	NA	NA
B_H2_1730	B	2	1	63	2	5	0	34	1	0	NA	NA
B_H2_1731	B	2	2	70	1	0	0	53	0	0	NA	NA
B_H2_1732	B	2	1	74	2	68	1	56	0	0	NA	NA
B_H2_1733	B	2	1	81	1	0	0	58	0	0	NA	NA
B_H2_1734	B	2	2	71	1	0	0	79	1	0	NA	NA
B_H2_1735	B	2	2	45	1	0	0	11	0	0	NA	NA
B_H2_1736	B	2	1	41	3	19	0	8287	0	0	NA	NA
B_H2_1737	B	2	1	65	2	20	0	13	0	0	NA	NA
B_H2_1738	B	2	2	50	1	0	0	15	0	0	NA	NA
B_H2_1739	B	2	2	32	1	0	0	16	0	0	NA	NA
B_H2_1740	B	2	2	84	1	0	0	37	3	0	NA	NA
B_H2_1741	B	2	1	57	3	3	0	12	0	0	NA	NA
B_H2_1742	B	2	1	71	3	50	1	14	0	0	NA	NA
B_H2_1743	B	2	2	35	1	0	0	16	0	0	NA	NA
B_H2_1744	B	2	2	54	1	0	0	18	0	0	NA	NA
B_H2_1745	B	2	1	35	2	1	0	20	0	0	NA	NA
B_H2_1746	B	2	2	59	1	0	0	25	0	0	NA	NA
B_H2_1747	B	2	2	39	1	0	0	27	0	0	NA	NA
B_H2_1748	B	2	2	47	1	0	0	16	0	0	NA	NA
B_H2_1749	B	2	2	36	1	0	0	29	0	0	NA	NA
B_H2_1750	B	2	1	67	2	10	0	32	0	0	NA	NA
B_H2_1751	B	2	1	48	1	0	0	59	0	0	NA	NA
B_H2_1752	B	2	2	81	1	0	0	36	0	0	NA	NA
B_H2_1753	B	2	2	67	3	9	0	15	0	0	NA	NA
B_H2_1754	B	2	1	27	3	5	0	11	0	0	NA	NA
B_H2_1755	B	2	2	58	1	0	0	14	0	0	NA	NA
B_H2_1756	B	2	2	39	1	0	0	19	0	0	NA	NA
B_H2_1757	B	2	2	69	1	0	0	19	0	0	NA	NA
B_H2_1758	B	2	2	63	1	0	0	21	0	0	NA	NA
B_H2_1759	B	2	1	57	3	20	0	24	0	0	NA	NA
B_H2_1760	B	2	2	57	1	0	0	27	0	0	NA	NA
B_H2_1761	B	2	2	40	1	0	0	21	0	0	NA	NA
B_H2_1762	B	2	1	59	2	45	1	28	0	0	NA	NA
B_H2_1763	B	2	2	63	1	0	0	30	0	0	NA	NA
B_H2_1764	B	2	2	79	1	0	0	24	0	0	NA	NA
B_H2_1765	B	2	2	55	2	30	1	33	0	0	NA	NA
B_H2_1766	B	2	2	60	1	0	0	35	0	0	NA	NA
B_H2_1767	B	2	2	65	1	0	0	37	0	0	NA	NA
B_H2_1768	B	2	2	47	3	0	0	38	0	0	NA	NA
B_H2_1769	B	2	2	47	3	1	0	40	0	0	NA	NA
B_H2_1770	B	2	2	72	1	0	0	313	0	0	NA	NA
B_H2_1771	B	2	1	71	1	0	0	13	0	0	NA	NA
B_H2_1772	B	2	2	69	1	0	0	49	0	0	NA	NA
B_H2_1773	B	2	1	51	1	0	0	53	0	0	NA	NA
B_H2_1774	B	2	2	76	1	0	0	52	0	0	NA	NA
B_H2_1775	B	2	1	38	2	7	0	54	0	0	NA	NA
B_H2_1776	B	2	1	81	2	20	0	61	0	0	NA	NA
B_H2_1777	B	2	1	35	3	15	0	56	0	0	NA	NA
B_H2_1778	B	2	1	48	3	20	0	63	0	0	NA	NA
B_H2_1779	B	2	2	29	1	0	0	64	0	0	NA	NA
B_H2_1780	B	2	2	63	2	30	1	67	0	0	NA	NA
B_H2_1781	B	2	1	50	2	8	0	1064	0	0	NA	NA
B_H2_1782	B	2	1	72	3	19	0	3477	0	0	NA	NA
B_H2_1783	B	2	2	61	1	0	0	15	0	0	NA	NA
B_H2_1784	B	2	2	61	1	0	0	16	0	0	NA	NA
B_H2_1785	B	2	1	20	1	0	0	18	0	0	NA	NA
B_H2_1786	B	2	1	52	3	23	0	20	0	0	NA	NA
B_H2_1787	B	2	1	46	1	0	0	21	0	0	NA	NA
B_H2_1788	B	2	1	64	2	19	0	23	0	0	NA	NA
B_H2_1789	B	2	1	59	3	18	0	25	0	0	NA	NA
B-H1-0001	B	1	1	56	3	1	0	98	3	0	1	1
B-H1-0002	B	1	1	54	1	0	0	62	0	0	0	1
B-H1-0003	B	1	1	34	1	0	0	77	0	0	0	1
B-H1-0004	B	1	1	35	1	0	0	5926	0	0	0	1
B-H1-0005	B	1	2	37	1	0	0	68	0	0	0	1
B-H1-0006	B	1	1	57	1	0	0	65	0	0	1	4
B-H1-0007	B	1	1	58	3	20	0	54	0	0	0	1
B-H1-0008	B	1	1	49	1	0	0	51	1	0	1	1
B-H1-0009	B	1	2	36	1	0	0	48	0	0	0	1
B-H1-0010	B	1	2	32	1	0	0	66	0	0	0	1
B-H1-0011	B	1	2	50	1	0	0	47	0	0	0	1
B-H1-0012	B	1	1	27	1	0	0	42	0	0	0	1
B-H1-0013	B	1	2	44	1	0	0	39	0	0	0	1
B-H1-0014	B	1	1	44	1	0	0	33	0	0	1	4
B-H1-0015	B	1	1	63	2	25	0	35	0	0	0	1
B-H1-0016	B	1	2	70	1	0	0	32	0	0	1	4
B-H1-0017	B	1	2	58	1	0	0	23	0	0	1	4
B-H1-0018	B	1	2	36	1	0	0	43	0	0	0	1
B-H1-0019	B	1	2	70	1	0	0	19	1	0	1	3
B-H1-0020	B	1	1	76	3	20	0	100	0	0	1	4
B-H1-0021	B	1	2	29	1	0	0	39	0	0	0	1
B-H1-0022	B	1	2	37	1	0	0	71	0	0	0	1
B-H1-0023	B	1	2	56	2	18	0	36	0	0	0	1
B-H1-0024	B	1	2	52	1	0	0	64	0	0	0	1
B-H1-0025	B	1	2	68	1	0	0	59	0	0	0	1
B-H1-0026	B	1	2	55	1	0	0	55	0	0	0	1
B-H1-0027	B	1	2	76	1	0	0	52	0	0	0	1
B-H1-0028	B	1	2	60	1	0	0	47	0	0	0	1
B-H1-0029	B	1	2	69	1	0	0	34	1	0	1	1
B-H1-0030	B	1	1	78	3	20	0	29	1	0	1	1
B-H1-0031	B	1	2	70	1	0	0	33	0	0	1	4
B-H1-0032	B	1	2	48	1	0	0	26	0	0	0	1
B-H1-0033	B	1	2	77	1	0	0	16	0	0	0	1
B-H1-0034	B	1	1	59	3	10	0	121	0	0	0	1
B-H1-0035	B	1	1	20	1	0	0	113	0	0	0	1
B-H1-0036	B	1	1	44	1	0	0	111	0	0	1	4
B-H1-0037	B	1	2	33	1	0	0	105	0	0	0	1
B-H1-0038	B	1	2	66	1	0	0	70	3	0	1	1
B-H1-0039	B	1	2	40	1	0	0	33	0	0	0	1
B-H1-0040	B	1	2	50	1	0	0	28	0	0	0	1
B-H1-0041	B	1	2	57	1	0	0	25	0	0	0	1
B-H1-0042	B	1	2	58	1	0	0	1727	2	0	1	1
B-H1-0043	B	1	2	70	1	0	0	1195	1	0	1	1
B-H1-0044	B	1	2	68	1	0	0	59	0	0	0	1
B-H1-0045	B	1	2	29	1	0	0	34	0	0	0	1
B-H1-0046	B	1	2	59	2	20	0	32	0	0	0	1
B-H1-0047	B	1	2	55	1	0	0	30	0	0	0	1
B-H1-0048	B	1	1	59	2	6	0	27	0	0	0	1
B-H1-0049	B	1	1	71	1	0	0	25	0	0	0	1
B-H1-0050	B	1	2	71	1	0	0	23	0	0	0	1
B-H1-0051	B	1	2	72	1	0	0	20	0	0	0	1
B-H1-0052	B	1	2	37	1	0	0	16	0	0	0	1
B-H1-0053	B	1	1	59	2	8	0	19	1	0	1	1
B-H1-0054	B	1	2	55	1	0	0	35	0	0	0	1
B-H1-0055	B	1	2	66	1	0	0	30	0	0	0	1
B-H1-0056	B	1	1	37	1	0	0	26	0	0	0	1
B-H1-0057	B	1	2	33	1	0	0	24	0	0	0	1
B-H1-0058	B	1	2	31	1	0	0	21	0	0	0	1
B-H1-0059	B	1	2	54	1	0	0	19	0	0	0	1
B-H1-0060	B	1	2	65	1	0	0	33	0	0	0	1
B-H1-0061	B	1	1	27	2	7	0	17	0	0	0	1
B-H1-0062	B	1	1	33	1	0	0	15	0	0	0	1
B-H1-0063	B	1	1	27	2	7	0	31	0	0	0	1
B-H1-0064	B	1	2	30	1	0	0	28	0	0	0	1
B-H1-0065	B	1	1	58	2	39	1	26	0	0	0	1
B-H1-0066	B	1	1	54	1	0	0	22	0	0	0	1
B-H1-0067	B	1	2	44	1	0	0	19	0	0	0	1
B-H1-0068	B	1	2	43	1	0	0	28	1	0	1	1
B-H1-0069	B	1	2	68	1	0	0	43	0	0	0	1
B-H1-0070	B	1	2	39	1	0	0	37	0	0	0	1
B-H1-0071	B	1	2	39	1	0	0	35	0	0	0	1
B-H1-0072	B	1	2	74	1	0	0	32	0	0	1	4
B-H1-0073	B	1	2	52	3	20	0	26	0	0	0	1
B-H1-0074	B	1	1	60	3	5	0	50	3	0	1	1
B-H1-0075	B	1	1	53	1	0	0	17	0	0	0	1
B-H1-0076	B	1	2	54	1	0	0	15	0	0	0	1
B-H1-0077	B	1	2	30	1	0	0	14	0	0	0	1
B-H1-0078	B	1	2	46	1	0	0	50	0	0	0	1
B-H1-0079	B	1	1	58	1	0	0	46	0	0	0	1
B-H1-0080	B	1	2	56	1	0	0	44	0	0	0	1
B-H1-0081	B	1	2	50	1	0	0	41	0	0	0	1
B-H1-0082	B	1	2	40	1	0	0	38	0	0	0	1
B-H1-0083	B	1	2	46	1	0	0	28	1	0	1	1
B-H1-0084	B	1	1	72	1	0	0	123	0	0	0	1
B-H1-0085	B	1	2	54	1	0	0	109	0	0	0	1
B-H1-0086	B	1	2	67	1	0	0	104	0	0	0	1
B-H1-0087	B	1	1	44	1	0	0	102	0	0	0	1
B-H1-0088	B	1	1	53	2	13	0	93	3	0	1	1
B-H1-0089	B	1	2	49	1	0	0	97	0	0	0	1
B-H1-0090	B	1	2	70	1	0	0	92	0	0	0	1
B-H1-0091	B	1	2	47	1	0	0	12	1	0	1	1
B-H1-0092	B	1	2	59	1	0	0	89	0	0	0	1
B-H1-0093	B	1	1	80	3	20	0	80	3	0	1	1
B-H1-0094	B	1	2	68	1	0	0	1134	0	0	0	1
B-H1-0095	B	1	1	47	2	10	0	37	0	0	0	1
B-H1-0096	B	1	2	47	1	0	0	93	0	0	0	1
B-H1-0097	B	1	2	49	1	0	0	90	0	0	0	1
B-H1-0098	B	1	1	35	1	0	0	87	0	0	0	1
B-H1-0099	B	1	1	44	2	11	0	84	0	0	0	1
B-H1-0100	B	1	2	76	1	0	0	78	0	0	0	1
B-H1-0101	B	1	2	19	1	0	0	74	0	0	0	1
B-H1-0102	B	1	2	24	1	0	0	71	0	0	0	1
B-H1-0103	B	1	2	46	1	0	0	33	0	0	0	1
B-H1-0104	B	1	1	66	2	10	0	60	0	0	0	1
B-H1-0105	B	1	1	77	1	0	0	56	0	0	0	1
B-H1-0106	B	1	2	72	1	0	0	44	2	0	1	1
B-H1-0107	B	1	2	40	1	0	0	1336	0	0	1	4
B-H1-0108	B	1	2	51	1	0	0	31	0	0	0	1
B-H1-0109	B	1	2	51	1	0	0	29	0	0	0	1
B-H1-0110	B	1	1	39	3	20	0	26	0	0	0	1
B-H1-0111	B	1	2	39	1	0	0	24	0	0	0	1
B-H1-0112	B	1	1	58	2	11	0	61	0	0	0	1
B-H1-0113	B	1	1	23	3	20	0	22	0	0	0	1
B-H1-0114	B	1	1	26	1	0	0	20	0	0	0	1
B-H1-0115	B	1	2	57	1	0	0	48	0	0	0	1
B-H1-0116	B	1	2	52	1	0	0	45	0	0	0	1
B-H1-0117	B	1	2	63	2	10	0	42	0	0	0	1
B-H1-0118	B	1	2	62	1	0	0	39	0	0	0	1
B-H1-0119	B	1	2	77	1	0	0	37	0	0	1	4
B-H1-0120	B	1	2	33	1	0	0	29	0	0	0	1
B-H1-0121	B	1	2	52	1	0	0	27	0	0	0	1
B-H1-0122	B	1	1	38	1	0	0	25	0	0	0	1
B-H1-0123	B	1	1	56	3	30	1	18	0	0	0	1
B-H1-0124	B	1	2	52	1	0	0	15	0	0	0	1
B-H1-0125	B	1	1	60	1	0	0	13	0	0	0	1
B-H1-0126	B	1	2	61	1	0	0	22	0	0	0	1
B-H1-0127	B	1	1	68	3	30	1	11	0	0	0	1
B-H1-0128	B	1	2	44	1	0	0	242	1	0	1	1
B-H1-0129	B	1	1	39	1	0	0	34	0	0	0	1
B-H1-0130	B	1	1	43	1	0	0	30	0	0	0	1
B-H1-0131	B	1	2	55	1	0	0	28	0	0	0	1
B-H1-0132	B	1	2	74	1	0	0	26	0	0	0	1
B-H1-0133	B	1	1	62	1	0	0	24	0	0	0	1
B-H1-0134	B	1	1	84	1	0	0	15	1	0	1	1
B-H1-0135	B	1	1	71	3	40	1	63	3	0	1	1
B-H1-0136	B	1	1	46	2	27	0	16	1	0	1	1
B-H1-0137	B	1	2	65	1	0	0	67	0	0	0	1
B-H1-0138	B	1	2	58	1	0	0	64	0	0	0	1
B-H1-0139	B	1	1	50	1	0	0	19	0	0	0	1
B-H1-0140	B	1	2	50	1	0	0	61	0	0	0	1
B-H1-0141	B	1	1	49	1	0	0	59	0	0	0	1
B-H1-0142	B	1	2	42	1	0	0	56	0	0	1	4
B-H1-0143	B	1	2	48	1	0	0	49	0	0	0	1
B-H1-0144	B	1	2	62	1	0	0	46	0	0	0	1
B-H1-0145	B	1	1	65	1	0	0	42	0	0	0	1
B-H1-0146	B	1	1	60	2	23	0	32	1	0	1	1
B-H1-0147	B	1	2	23	1	0	0	3066	0	0	0	1
B-H1-0148	B	1	1	39	1	0	0	288	3	0	1	1
B-H1-0149	B	1	2	41	1	0	0	260	0	0	0	1
B-H1-0150	B	1	2	77	1	0	0	251	1	0	1	1
B-H1-0151	B	1	2	48	1	0	0	573	0	0	0	1
B-H1-0152	B	1	2	42	1	0	0	258	0	0	0	1
B-H1-0153	B	1	2	73	1	0	0	71	0	0	0	1
B-H1-0154	B	1	2	23	1	0	0	69	0	0	0	1
B-H1-0155	B	1	2	59	1	0	0	67	0	0	0	1
B-H1-0156	B	1	2	30	1	0	0	64	0	0	0	1
B-H1-0157	B	1	2	39	1	0	0	16	0	0	0	1
B-H1-0158	B	1	2	67	1	0	0	62	0	0	0	1
B-H1-0159	B	1	1	48	3	20	0	21	1	0	1	1
B-H1-0160	B	1	1	30	1	0	0	37	0	0	1	4
B-H1-0161	B	1	2	48	1	0	0	29	0	0	0	1
B-H1-0162	B	1	2	46	1	0	0	24	0	0	0	1
B-H1-0163	B	1	1	60	3	8	0	14	0	0	0	1
B-H1-0164	B	1	2	49	1	0	0	20	0	0	0	1
B-H1-0165	B	1	2	68	1	0	0	17	0	0	0	1
B-H1-0166	B	1	1	73	3	20	0	32	1	0	1	2
B-H1-0167	B	1	2	48	1	0	0	58	0	0	0	1
B-H1-0168	B	1	2	23	1	0	0	55	0	0	0	1
B-H1-0169	B	1	2	40	1	0	0	53	0	0	0	1
B-H1-0170	B	1	1	34	3	20	0	50	0	0	0	1
B-H1-0171	B	1	2	50	1	0	0	47	0	0	0	1
B-H1-0172	B	1	2	62	1	0	0	41	0	0	0	1
B-H1-0173	B	1	2	74	1	0	0	28	0	0	0	1
B-H1-0174	B	1	2	57	1	0	0	42	0	0	0	1
B-H1-0175	B	1	2	57	1	0	0	29	0	0	1	4
B-H1-0176	B	1	2	51	1	0	0	24	0	0	0	1
B-H1-0177	B	1	2	24	1	0	0	20	0	0	0	1
B-H1-0178	B	1	2	32	1	0	0	208	0	0	1	4
B-H1-0179	B	1	2	66	1	0	0	36	0	0	0	1
B-H1-0180	B	1	2	29	1	0	0	25	0	0	0	1
B-H1-0181	B	1	1	37	3	20	0	23	0	0	0	1
B-H1-0182	B	1	2	38	1	0	0	18	0	0	0	1
B-H1-0183	B	1	2	46	1	0	0	16	0	0	0	1
B-H1-0184	B	1	1	27	2	5	0	280	0	0	0	1
B-H1-0185	B	1	2	32	1	0	0	50	0	0	0	1
B-H1-0186	B	1	2	59	1	0	0	21	0	0	0	1
B-H1-0187	B	1	1	79	3	20	0	237	1	0	1	4
B-H1-0188	B	1	2	71	1	0	0	28	0	0	1	4
B-H1-0189	B	1	2	48	1	0	0	48	1	0	1	2
B-H1-0190	B	1	2	62	1	0	0	169	0	0	0	1
B-H1-0191	B	1	1	70	1	0	0	21	0	0	1	4
B-H1-0192	B	1	2	39	1	0	0	44	0	0	0	1
B-H1-0193	B	1	2	23	1	0	0	40	0	0	0	1
B-H1-0194	B	1	2	50	1	0	0	38	0	0	0	1
B-H1-0195	B	1	1	72	3	30	1	35	0	0	0	1
B-H1-0196	B	1	2	60	1	0	0	32	0	0	0	1
B-H1-0197	B	1	2	30	1	0	0	29	0	0	0	1
B-H1-0198	B	1	2	33	1	0	0	26	0	0	0	1
B-H1-0199	B	1	1	58	3	5	0	159	0	0	0	1
B-H1-0200	B	1	1	50	1	0	0	22	0	0	0	1
B-H1-0201	B	1	1	51	3	20	0	19	0	0	0	1
B-H1-0202	B	1	1	56	3	63	1	17	0	0	0	1
B-H1-0203	B	1	1	48	3	20	0	145	0	0	0	1
B-H1-0204	B	1	2	31	1	0	0	141	0	0	0	1
B-H1-0205	B	1	1	31	1	0	0	136	0	0	0	1
B-H1-0206	B	1	1	43	3	20	0	132	0	0	0	1
B-H1-0207	B	1	1	60	1	0	0	128	0	0	0	1
B-H1-0208	B	1	1	51	1	0	0	123	0	0	0	1
B-H1-0209	B	1	1	52	3	20	0	13	0	0	0	1
B-H1-0210	B	1	2	70	1	0	0	1174	0	0	0	1
B-H1-0211	B	1	2	73	1	0	0	96	0	0	0	1
B-H1-0212	B	1	1	58	3	30	1	88	3	0	1	3
B-H1-0213	B	1	1	80	1	0	0	253	0	0	0	1
B-H1-0214	B	1	2	60	1	0	0	45	3	0	1	1
B-H1-0215	B	1	2	76	1	0	0	43	0	0	1	4
B-H1-0216	B	1	2	68	1	0	0	37	0	0	0	1
B-H1-0217	B	1	2	64	1	0	0	34	0	0	0	1
B-H1-0218	B	1	1	42	2	10	0	31	0	0	0	1
B-H1-0219	B	1	2	44	2	3	0	29	0	0	0	1
B-H1-0220	B	1	2	53	1	0	0	67	3	0	1	1
B-H1-0221	B	1	2	56	1	0	0	26	0	0	0	1
B-H1-0222	B	1	1	62	1	0	0	24	0	0	0	1
B-H1-0223	B	1	1	27	1	0	0	1077	0	0	0	1
B-H1-0224	B	1	2	74	1	0	0	21	0	0	0	1
B-H1-0225	B	1	1	34	1	0	0	19	0	0	0	1
B-H1-0226	B	1	1	47	1	0	0	17	0	0	0	1
B-H1-0227	B	1	2	79	1	0	0	14	0	0	0	1
B-H1-0228	B	1	1	48	1	0	0	253	0	0	0	1
B-H1-0229	B	1	2	70	1	0	0	11	0	0	0	1
B-H1-0230	B	1	2	26	1	0	0	8	0	0	0	1
B-H1-0231	B	1	1	32	3	20	0	100	0	0	0	1
[truncated: 4,398 more rows]
